# Supplementary material for: Highly stable magic angle spinning spherical rotors
Source: Magn Reson (Gott). 2020 Jun 18;1(1):97–103. doi: 10.5194/mr-1-97-2020 (PMC10500705; doi:10.5194/mr-1-97-2020)
Supplement: The supplement related to this article is available online at: https://doi.org/10.5194/mr-1-97-2020-supplement. [file mr-1-97-supplement.zip]

Archive with 3 entries (3 files):
- supplementary_material_mathematica.nb
- mr-1-97-2020-supplement-title-page.pdf
- supplementary_material_mathematica_pdfpreview.pdf
