# Supplementary material for: Highly stable magic angle spinning spherical rotors
Source: Magn Reson (Gott). 2020 Jun 18;1(1):97–103. doi: 10.5194/mr-1-97-2020 (PMC10500705; doi:10.5194/mr-1-97-2020)
Supplement: The supplement related to this article is available online at: https://doi.org/10.5194/mr-1-97-2020-supplement. [file mr-1-97-supplement.zip › supplementary_material_mathematica.nb]

(* Content-type: application/vnd.wolfram.mathematica *)

(*** Wolfram Notebook File ***)
(* http://www.wolfram.com/nb *)

(* CreatedBy='Mathematica 12.0' *)

(*CacheID: 234*)
(* Internal cache information:
NotebookFileLineBreakTest
NotebookFileLineBreakTest
NotebookDataPosition[       158,          7]
NotebookDataLength[     79353,       1604]
NotebookOptionsPosition[     76739,       1549]
NotebookOutlinePosition[     77082,       1564]
CellTagsIndexPosition[     77039,       1561]
WindowFrame->Normal*)

(* Beginning of Notebook Content *)
Notebook[{

Cell[CellGroupData[{
Cell["\<\
Understanding the effect of material densities on the moments of inertia for \
a packed spherical rotor\
\>", "Title",
 CellChangeTimes->{{3.782819314877513*^9, 3.7828193862806997`*^9}, {
  3.782900817063899*^9, 3.7829008198022037`*^9}, {3.7972400264724565`*^9, 
  3.7972400287980337`*^9}, {3.7972537487615447`*^9, 3.797253780805768*^9}, {
  3.7972580966997447`*^9, 3.797258100362812*^9}, {3.7978494917484217`*^9, 
  3.7978494989005775`*^9}},ExpressionUUID->"4a2230aa-b4c7-4c15-8038-\
15c59fab7366"],

Cell["\<\
Supplementary interactive document to \[OpenCurlyDoubleQuote]Highly Stable \
Magic Angle Spinning Spherical Rotors Lacking Turbine Grooves\
\[CloseCurlyDoubleQuote]\
\>", "Subtitle",
 CellChangeTimes->{{3.797258103578786*^9, 
  3.797258209363905*^9}},ExpressionUUID->"568fe438-37ec-469b-a14b-\
f586d99ba524"],

Cell[CellGroupData[{

Cell["Inertia tensor of a packed rotor", "Section",
 CellChangeTimes->{{3.7826596357158785`*^9, 3.782659649456839*^9}, {
  3.7829008036264315`*^9, 3.7829008067782884`*^9}, {3.7829009161300106`*^9, 
  3.782900921027425*^9}},ExpressionUUID->"c15f87e3-c8ea-4c0f-8475-\
3fa80f80ba9a"],

Cell[CellGroupData[{

Cell["Model of an idealized \[OpenCurlyDoubleQuote]packed rotor\
\[CloseCurlyDoubleQuote]", "Subsection",
 CellChangeTimes->{{3.79725308521151*^9, 
  3.7972531184538*^9}},ExpressionUUID->"fd2c4105-af8f-4bad-9d67-d57821330c9d"],

Cell[BoxData[
 GraphicsBox[
  TagBox[RasterBox[CompressedData["
1:eJzs3c1vHMuZ7/nq9mnYbbcNs7unb9tH4pt8bKrcsGHLGhEHYxhDHA19fTFa
WLdmYQEDtzgtYQzcvqJbgDCeO+JBb0YwQC56xysC3h1ANTttRIAL7WojLWuh
jdCAyDWB+gtq4ih90sGIyKzIt3giM78fPLi4fVwsZuVLqJ4fIyPX7v7XX977
88Fg8C9fUf/PL//x0f/829/+4/91+5vq/xj987/8n/f/+Z/+j//4zw//6f4/
/Xbz7pfUf/yqeu35XwwGn///5wAAAAAAAAAAAAAAAAAAAAAAAAAAAAAAAAAA
AAAAAAAAAAAAAAAAAAAAAAAAAAAAAAAAAAAAAAAAAAAAAAAAAAAAAAAAAAAA
AAAAAAAAAAAAAAAAAAAAAAAAAAAAAAAAAAAAAAAAAAAAAAAAAAAAAAAAAAAA
AAAAAAAAAAAAAAAAAAAAAAAAAAAAAAAAAAAAAAAAAAAAAAAAAAAAAAAAAAAA
AAAAAAAAAAAAAAAAAAAAAAAAAAAAAAAAAAAAAAAAAAAAAAAAAAAAAAAAAAAA
AAAAAAAAAAAAAAAAAAAAAAAAAAAAAAAAAAAAAAAAAAAAAAAAAAAAAItMp9PJ
RUdHTw8O9vNrPH5m/NTp6TvpjwIAAAAAANBiSUozHj9L4pednbuj0W1Vw+HG
5csfNlfb2zeTX7S7+yD51aQ9AAAAAAAAidPTd+lcmiRCqSuT+eu/XvrGN77+
V3/1V+r//bu/+9ta3nNz80Ya8iRze2azmfQuBAAAAAAAaMTp6bvj4xfJHJvt
7ZuNzq758pe/PPjCN77x9eZ+0XC4MRrd3tt7fHT0lGwHAAAAAAC013Q6HY+f
7e09rnGyTU4tr66vbnyc1Fe++o00yfnm315O/3uAzUiynYOD/ePjF9yWBQAA
AAAAopXMuqkxuknil7Xvb135ya9UfefG3e/97HdJbdz8/fA//fes+urffDdN
cv6Hj/7XnFemb6gq+S2qkt+78tGPawl2dnbuJkvuSB8fAAAAAADQd9Pp9Ojo
6e7ug83NG1Xm0qz/4BdXfvKrjz7+zecpzda/5mQvPuWf5PiUnvNUnNuzvX1z
b+/x8fEL7sMCAAAAAABhnJ6+G4+f7ezcLfEwqZUrw9WNj9PQpmLGEibJcdbG
zd+r7f/OjbtXfvRL9YmWV9dJdQAAAAAAQDySO6eKzr35PLf50S+TG6Maym1E
khy7rv7835KpO2vf31q5Miy0l5KldabTqfRBBgAAAAAALXZ6+u7o6OnOzt0C
s24++vH6D37x0ce/qX6TVLuSnJxgx3/Gzubmjd3dB8fHL6SPPAAAAAAAaI3p
dHpwsO//rPDkhqnv/vS3V3/+b1LpTWxJjlEbN3//0ce/Wf/BL/yn6+zs3B2P
n3HvFQAAAAAAcJpOp/73T6189OMrP/plyHum/Gv9p//Pyua//Ifh/6b+34+2
/l/x7amY6hDpAAAAAACAVHILlU+As3JluP6DX8Qz9ya/Vjb/RXwbfFKd79y4
u/b9LSIdAAAAAACQYzabjcfPfG6hWvnox9+5cVdw3ZsOJzl6ffenv/WZqDMc
brCWDgAAAAAA/XF8/GJ398HCAGft+1sfffybVky/6UaSk9bG1r9e+dEvVz76
8cLlkff2Hp+evpM+oQAAAAAAQP1Uy39wsL/wLqq2BzgdSHL+FOm8v/dqYaQz
Gt0ej59Jn18AAAAAAKAex8cvFj5JvDMBTlodSHLS2rj5+89n6eTeeDUcbjBF
BwAAAACA9prNZguXMv7jGjg3fy8eVtReXUpy0trY+tf1H/xieXU9f4oOq+gA
AAAAANAip6fvdncfDIcbWc3+8ur6lR/9snWLGBeqTiY5aX308W/yn3i1uXmD
B10BAAAAABC5yWSSfyPV6sbHH338G/EgIkB1O8lJ6vO7rn7yq5y7robDjYOD
fW65AgAAAAAgNsfHL0aj2wsm4XTxLqqs6kOSk9Z3f/rb/Ck6u7sPyHMAAAAA
AIjBePwsZzGclSvDji1l7Fm9SnKSShZGzllFhzwHAAAAAABB+RnO2ve3vvez
34nHC1LVwyQnqas//7ePPv5Nzi1Xo9HtyWQiffICAAAAANAj+RnO+g9+0asb
qZzV2yQnrY8+/s3qxsfkOQAAAAAACMrJcD5fDOcnvyLDSYokJ6nv/ex3OXkO
91sBAAAAANCQyWSyvX0zJ8Pp4WI4OUWSo9fGzd+v/+AX5DkAAAAAAAQwmUyy
nktFhpNVJDl25ec5Bwf7s9lM+mQHAAAAAKDFTk/f7e4+IMMpVAON+MZEWDl5
znC4cXT0VPqsBwAAAACgfWaz2cHBPhlOiSLJ8amNm7/PWj9nc/PG8fEL6SsA
AAAAAIDWGI+fDYcbzi77yo9+SYaTXyQ5/pWzHvJodJvFcwAAAAAAyDedTrOW
xOHZ4p5FklO0vvez361cGbJ4DgAAAAAA/lS/vLf32NlNr258rHpt8X6/LUWS
U66+c+Pu8uo6N1sBAAAAALCQ6pSdt1OtXBl+96e/Fe/x21UkOaXr6s//7cpP
fsXNVgAAAAAAZFHdsfN2qmRZY/HWvo1FklOxshZDHg43Dg72pa8YAAAAAADE
HB09dU7FWfv+FkvilC6SnFrquz/9rXPxnO3tm9PpVPrSAQAAAAAgKNULq47Y
eTsVS+JULJKcuirnZism5wAAAAAA+kN1we4njP/kVzxhvHqR5NRbG1v/6rzZ
isk5AAAAAIDOy5qKozpl1S+L9+zdKJKcJirryVZMzgEAAAAAdJVzVRzVHase
WbxP71KR5DRUGzd/v/b9LSbnAAAAAAA6bzabXb9+zXlHFVV76UmO+Mb0pFZW
Lv+3//Z/S19nAAAAAADU4Pj4xfe+95F4r92fIsmRqtHo9mw2k77gAAAAAAAo
SXW1u7sPxPvrvhVJjmANhxvHxy+krzwAAAAAAArLWtyYarpIcsRrb++x9PUH
AAAAAEAB4/Eze3HjpL71w9Wv3f8h1VzpSY74xnS7vjkaZoU529s3T0/fSV+I
AAAAAAAssPCOqv9wff0vPv0fqabrg19viG9D5+tr93+Yc6pzpxUAAAAAIHLO
O6quXv7wH1cukeQELpKcAGUkOfdXLnOnFQAAAACgLZx3VG0tX3q1vvLp6mWS
nMBFkhOgjCTn7Mrq4dryVSvM4ZlWAAAAAIDY7O09tmcjPFy9rHpbVSQ54Ysk
J0DZSY6ql+srW8uXjGthONyYTqfSlykAAAAAAJ8vjDMa3bbvqPpsbTlpbEly
RIokJ0A5kxxVb66sOu+0Go+fSV+vAAAAAIBem06nm5s3nHdUpV0tSY5IkeQE
qKwkJ6nDtWU7zNndfSB91QIAAAAAeur4+IW9MM79lctvLvazJDkiRZIToPKT
nOROK5bNAQAAAADEYDx+Zs832F9dtptZkhyRIskJUAuTnOROK3vZnO3tmyyb
AwAAAAAIZnf3gb0wzvO1FWcnS5IjUiQ5AconyUnKXjaHNZCBHH/4wx9+1j/S
ex0AAADdNJvNdnbuLlwYhyRHvEhyApR/kpO1bA5rIANOe3t7g/6R3usAAADo
oNlstr1902hF77gWxiHJES+SnABVKMlR9XzNsWzO0dFT6SsbiA5JDgAAAFCd
8zFV91cuL+xeSXJEiiQnQBVNcpI1kK9by+bwQCvAQJIDAAAAVDSdTu3HVB2u
udc3JsmJoUhyAlSJJCdrDWTCHECnJzmXPvjgt0vf7GSNvv5XJDkAAABowmQy
MWKcq0ViHJIckSLJCVDlkpwkzLHXQN7evsnTyYGEnuRs/uVX/C+udtX/9+2/
J8kBAABA7eynjV+9/OHL3PWNSXJiKJKcAFU6yUmKMAfIQpIDAAAAlGPHONeX
LxWNcUhyRIokJ0BVTHJU7a+aD7QizAHmJDkAAABAKXaMs7V8aeFjqkhyxEvv
C8Q3pttVPck5cz2dnDAHIMkBAAAAiqoxxiHJCVwkOcGqliTHGeYMhxvT6VR6
GADEkOQAAAAAhdQb45DkBC6SnGBVV5Kj6vnaylXCHOALJDkAAACAPzvGub9y
uUqMQ5ITuEhyglWNSY6ql+uEOcAfkeQAAAAAnpwxTvUvqyQ5IYskJ1jVm+QQ
5gApkhwAAADAR0MxDklO4CLJCVa1JzmEOUCCJAcAAABYqLkYhyQncJHkBKsm
khxnmLO5eYOnWaFXSHKAbjg5OXny5MmjR48GLvfu3VP/6+HhofRmAgDQSo3G
OCQ5gYskJ1g1lOQ4wxweTY5eIcmR8vbtW2fHXcL6+vqT98bjsfTHKkDtAelN
6AK1G7PSmyyj0SjaU8XY1E8++UR6iySpS7tXe8M4+vfu3av3/SMZdft2WIFu
aDrGIckJXPo4LL4x3a7mkhzCHPQcSY6UGnsKg+rrIw9J1OaNRiP6l4rOz89V
q1v6PLl27drJyYn0hzAZG9nzk6RvLb9x9GNOcgyFRt2+HVagA46PXzQd45Dk
BC59HBbfmG5Xo0kOYQ76jCRHSnM9RSLaSRdPnjyhf6nu5ORkaWmp+nmiOlDp
j3KBsXk9P0n61vIbR79FSU7Cc9Tt22EF2m46nQ6HG3qfuLV8qeIDx0lyxEsf
h8U3ptvVdJLjDHNGo9vSIwfQOJIcKU33FMqTJ0+kP+UFqs3RWxj6l9JOTk5q
PE+iOhAxb1t4fWv5jaPfuiRn4Dfq9u2wAq0WLMYhyQlc+jgsvjHdrgBJjqrP
1paNiXO7uw+kxw+gWSQ5UgL0FIPIZubQv9RCnTlZs3EePXqkGknnXR7Jmh5Z
50k8M3OMDev5SdK3S8Y4+m1McgYeo27fDivQXrPZLFiMc0aSE7b0cVh8Y7pd
YZIcVYeEOegZkhwpzp6ixPscHh6qDt1oDVKq5Y9nzRz6l1qo/WYfaP8oRp0w
ziAoktDP2KqenyR9u2SMox8mySnxPhVH3b4dVqClZrPZ9vZNvSu83mSMc0aS
E7b0cVh8Y3LqS59cHvzlB8l2/tn6N9T/Kb5JRStYknPmCnPG42fSYwnQFJIc
KXX1FCnViTs79Nq7odLoX6pTR9k+xEUXLj4/P7927ZrxJuroNLTNhRhbxUnS
K02PXT0cdQGUNhrd1vvBq5c/fLm+0uiXVZKckKUP2uIbk9SfLX053aQP/usP
Ven/JaX+o/qfxLfWv0ImOcZ1RJiDbiPJkVJ7TzHPvu9Gde61bHNFJDnV2RNy
Dg8PS7yPOiXsGQXl3qpexiZxkvSKcfTjT3Lm0Y+6AMrZ3X0QOMY5I8kJW/qI
Lb4xSV1Icu59/8++/TX7H5fP/eUHf/Hox+Jb61+BkxxV91cuhDnD4cZ0OpUe
VID6keRIaaKnmGeshRvJ0sckORWp3tA4steuXSv9boeHh8a7jUajGre2HGOT
OEl6xTj6rUhy5nGPugBKODp6avxN/7O15QBfVklywtcHv94Q34a09CTnz7//
1/a/LH/8n679nfimFqrwSY6qO1aYc3r6TnpoAWpGkiOloZ5i7pq2EUOHPifJ
qcy+tapit2jMJVD/Z12bWprxATlJesU4+m1JcuYRj7oAijo+fmHEOIdBYpwz
khyJijbJSf35tb/7471Uj36s/v/qv3zwv0e0zT4lkuS8ubK6tXxJ/73b2zdn
s5n0AAPUiSRHSnM9hf2IoiozN2pEklORfWQrLlP86NEj4w1fv35d19aWY2wP
J0mvGEe/RUlOtKMugELsZ44/XL0c7MsqSU74ijzJsdc3/tLoO+LbWbREkpyz
92HO1Yup7M7OXekxBqgTSY6U5noKe6p/ibkW4/FY9Sb2urij0Uj996JL7Cbq
SnKa2LYsxhNqHj16JLiYTO1Jjv2G5fae+in1VsYMn+RwFH10mrE99kmi3tMO
oMr9LqfXr1+rt1JvaG9JG8+u5NDYM0Zq+ThqhydPt3c+xUn9x+R/9X9D4x1a
lOTUMuqW4Lwc1H5T/73iQj3JmWMMs8kxFc97q0jOSXtpo2SnxfOoR4iYzWab
mzf0vu/OSrgY54wkR6JiTnLU/ym+SbWUVJKj6uX6ihHm7O09lh5pgNqQ5Ehp
rqeo+M52d++UfKVf+G4+b5Va2FfWu21ZG5l8mVfdinMh0+T9jQjFXnNm0MBp
Zn/8YGtxGK16eqTUvnI+FV03Go38Wz/jZ/Ukx+foF/pdBnUQs54rrVOvKZS3
GD9e6OyqEn4629XqHyd9c599lfI8LsZPtSjJKfTO/ofVeEM9Z7ADHOduLxFN
qNNv4cFV25weUCPFinMe3fn5uc8eG7yfTFUxIUd7Gc8c32r4meN2keSEr5iT
nDY+cNxZgkmOqs94Ljm6iyRHSoR/Hc56om7+l978Bq3Qu+UkOU1sW9ZGqkOT
02gnVFOgv0OYJMdeJyfYo8OdSc7CvaTzDJ2Mn0q6QvWLCuUGRRsxnzzKoM4u
zx7Z+MFCZ1e5JEcdnUK7q9DHKXEl2p/Lc1+1KMkpNOpWTHKauxzOz88LXQjJ
O8ef5JQ4adWn4OljfWM/rCpwjHNGkiNRMSc5H9z7vvgm1VKySY6q/dULYQ6P
skJnkORIiW3FBs+/VzrldAqF3icryWlo27I20qdRMjKiMEmO/eyqQahpOXaS
UyjGSfg05saPJH/6LxEd+M8zUZ+lXDShfsrn7iTjpwqdXSWSHM95a86PszD5
LP3mqfwwx3hxi5KcQqNulSSnuctBvXnRAHDwfvyJPMlxDs4+1N5o9X1kKGQ8
fmb81T7AM8ftIskJXzEnOeLbU1eJJzln1nPJNzdvsPoxOoAkR0pzPYX9bXzh
U1RUx1Tuu24qq1Mo9CbOvri5bcvayIV/lbZ7tDBJztz1iJxBAw2vzTipfO6/
cCo6K0P9ltIzQHwmmTifH13Iwl7PeH2hs6toklMxaVG/LmenVY9xEjnxl/HK
FiU5hUbd0klOldQx/3I4Pz8vd0UP3l/Unh8nPHseY737Dd1gr3Ic7GFVRpHk
hK9ok5zOLJLzF3EkOfajrFj9GB1AkiOloZ7C2W3lRxlZM15UR2ksm5ksBpvV
SjhbWp9vyym7xWt023w2UvWS6Td51RQk63/a02CCJTk5yUOjK5EaXZ7xf6rd
biwW6lySOpE/SyrnWAy+WAFJ/0Vqh2RlfQtzAPU+zhMmObv036LOtKxPtLDX
y/k4C8+uQklOVtNq77TkYnG+OCt/cI5Xgy/WmrbvQ3GuGr3wU9j7J+fzlhDJ
qFs6yTF+0B4G1TmQtdvzd2bWT6kRWB+Wc84cn48TWNYFPrBGy5x/PtQ+5zar
brNXOb4fdpVjvUhywle8Sc76N8S3p66KIclR9cpa/fjgYF96BAIqIcmR0kRP
4Wzz1bfTnC+i6hus84tuifBn4TfeohMMgm2b87cMMiYPqPe33ypYkjPP7rkS
SahS+4qdOX+vz5l74Nwt+Wv75Hy0nOOedctJ/glpJzPqTfJ3nTMtyT+Tsz6O
z9nlf8lkzanIuflO/YjzXPKcGudzc5k6Ls74K+u4GC9rRZJTYtQtneTo759z
ojqn7uRsUtZZnRNR5oxC8SQ5zoxXbXnOoXH+8xFg0iME7ezcNVY5FvyySpIT
vkhyAlQkSY6q52srxn2Uk8lEehACyiPJkVJ7T5E1fSV/HRX7Xg+f5TLmGU16
/u8qmuQE27YS+02Q/30QyZ/sa3mwddZvXLiXnH1u0WPhc9yduV9Ot2ufJPn3
Fum/yG6Tiy4V5Xl2+V8yzpkSPsv42C25Hc05F2jynADmPF2zdpfxsviTnHKj
bsUkx+dycF53WbvdPkBVVmSKJMlxHmufM8qZa/lcSmijo6On4qsc60WSE75I
cgJUPEnOmWv1YxbMQXuR5EippadI5oTnLAicP//B+W3f/w4d+5t8XX+JDrxt
RfebOHXyZN27lHMmJGuTlvuNziRn4fpLCftY5Oxe58Z7TjGy/wSf01DbN4j5
n112alSoGfc/u/wvmULhkk5dFPbPGleKfQQL5Zx2aJb148bL4kxyKo6688pJ
judVbGd0zt1uBxc+K+QnnDshkiTH3jb/z2Wf8JF8KNRrOp0af51/viawyrFe
JDnhiyQnQEWV5Ki6c3H149HotvRoBJREkiMla92JGi1sTj2/6uewp8349875
341Dbpu96xYuzBuD0mtBqx8sOlHHTnIKLR9hH4usbtTeWv8eyu5Js6IA+5VF
zy5752dda/Yn8j+7PC8Z++MUajztvtVIgeyLsdDKIfaUnqiSnHr5RIJVkpza
Lwf74PpHms4JV5GEHvaGFcqx7SGL51h1jL08zqerYsvjpEWSE75IcgJUbEnO
myur1y+ufsyCOWgpkhwpTfcUC5+gav8tPn9GjZM9c6aWZ+8G3jZ779W+zkxD
1Gdc+CykHP7xhd0WFcqC7GORlWbYG+n/i+zEIOscM3KYEmeXPS3H/xP5n12e
l4w9/aBQ05qMRcnaxc7li+fvj2Dyv6pNKtGqG5dzV5Mcz+dWV0ly/K9Z+8Pa
+9P/kskS5/SVQrPmnPyHLLSUsTzOLdHlcdIiyQlfJDkBKrYkR9XLdRbMQReQ
5EhptKfIX9QxYf/Fttw3Vfs2n6xf7d+/BN42ewe262ElPg+UybJwjd+EfS9S
0V1k9PL+qVqhpwAbvyXrHDNeVi4xMM4u/0/kv+s8LxljSyK8N9D4IJ1McnxG
3USVJKfQzBDjZ+1fZI+0RUPs6llQEyreD5iwnxTWxKZCxHj8LKrlcdIiyQlf
JDkBKsIk58xaMGdz8wYL5qB1SHKkNNRTqN7H86v+wlsqPNnzATzX1Sy0fGuj
22a8JsJG2FMS6RRdQmfgEZQZx85zhRydfTuST6q2tLRU6Lf4nGP2pVduUWj7
thTny4zXFDq7fD6O3UpH+Kgd44N4zl9qS5LjP+omSic5RS8H48ftX2SPkCVC
bGPAiSHJsT9XiXujatk5iNDp6bvhcCOq5XHSIskJXyQ5ASrOJOfMWjBnZ+eu
9PgEFEOSI6XGniJZzLb6Qh/lvqb6Lzni378E3jbjNTF0ItWpz14o1cnvmj3n
VOSw0zlnb2W8pmiq5nOO2WdFuYWgy32iQmeXz8exbwOJ57FryT1Z9q15WSeb
58tKEx91E6WTnKKXg/Hj9i8y0shyIbaReMQwftr3nJZ4E3ul7rbcdYt829s3
Y1seJy2SnPBFkhOgok1y3lxZvXrxHqvj4xfSQxRQAEmOlBJPUXE25ktLS+Vm
FBjfdYv+tTdlf5CsP7j79y+Bt814TQydSL3UGaJOHvsRRZ4Hbm4duxIdjR04
OM/bisfC5xwrfSfaQj4zvmpPcuLpN9Xl9uQL+TsqqiQn/0fqHXUTpZOcopfD
wh+vZTqNcbhjGD9ruTEq5owUpR0c7Otd21Ycy+OkRZITsvSrW3xjkiLJCV/P
1y4smDMcbpyevpMeqABfJDlSSj8P127ckm+qRWePe67y4cPYmKz+y79/Cbxt
ntvfAUmvnRPpZJ1FxrErcauCvQZpE/OjZJMcn2yq0NlV7uOEechOugZyiR3V
oiQnUdeom4gnyal+1+Tc2jkxJDme62Xls88Wkpy2Mx47fvXyhy/XY7mvKimS
nJClX93iG5MUSY5IPVzloeRoK5IcKaV7ivn7ptjZjBf6W3yhZ4LnMzajepIT
eNs8t79LshrwrFbOOCKFViFOeLZFxmuaSHJKP719oUiSnBJHx596c3v9kKJa
l+TMaxp1E/EkObXs8AiTHONzlUuo/Keboi2M+6r2V5fFv50aRZITsvSrW3xj
kiLJkaqtiw8lPzp6Kj1cAV5IcqRU6SnmrhkOidofcOzDsx0gyYmKOgPtBUwG
GUsSkeT46HySU9d0pjYmOfM6Rt0ESU7T6jqRmj4hEZJxX1Ukjx03iiQnZOlX
t/jGJEWSI1XGQ8m5xwptQZIjpWJPMXct3JrwXL6VJKfo9nePOgntaQbOtpQk
x0eHk5zz83N7FdmFrl27pjbv9evXxgdpaZIzrzzqJuJJcmq5C6mrSY79VDjm
5LSXfV/Vq8juq0qKJCdk6Ve3+MYkRZITydXHPVZoC5IcKdV7irnrMamD96tx
+rRyda1F4/8Q5PDr5Hhum+f2C2punr+dAzjfuXqSE8+Kx/ZVU/SzFFLl7Ipn
nRz7ketOaguTxXOMbehMkjOvNuom4klyalkZOMIVj40PXtfdVayT017GfVWf
rUV3X5XdS5LkNF361S2+MUmR5MgW91ihdUhypNTSU8yt0MP/C3lzz4eq/hTy
wNtmvCbCJMeOpMr1Jjb7hhHnx6++4rE9maH2Jz3Z2yl+O9K8+STHXoy33EPV
czjX+x28vzCT3MZ5R57OcydU2Vc+xEfdRDxJTi0jbYRPIa+43xKei7QjfsZ9
VXdWInrsuFEkOSFLv7rFNyapqJKcrzy89rX7P6zlrdqS5Nj3WM1mM+kBDMhD
kiOlrp7CeYPMwGPOhn2PycJ2zMnu0LOez+vfvwTeNuM1ESY5c+s+iNLpls3n
41d/Crnn1BHjNU0kOYEf213l7PL5OAGelWyvp6ROv0I7zXMnVNlXPsRH3UQ8
SY49v6jESGvEQREmOeVGS8/wGZE7PX3XivuqkiLJCVn61S2+MRFWEr/83f90
5SsPr9XyVvEnOWfWPVY7O3elxzAgD0mOlLp6inn2X8zzJ07YnXW5r6l2L5A1
JcC/fwm8bcZr4kxy7Ntb6rqJxufjG8euxL1dxvZn9VbGxjSR5Nh/am90+Ysq
Z5fPx6nlzjv1zup3JRNsjGvN7mcL3Unk3MK2JznzsqNuIp4kp3pYcX5+Xsti
O/Wyj0uJhKqWmAviRqPbkT+vKquLJMlpuvSrW3xjIiw9flm6tfHl3/2klreK
PMk5s+6xOj5+IT2MAZlIcqTU2FPMM1axUP1Czo/Yf8ov18/aNxpkfd31718C
b5vxmjiTHDvdqmU7PW9Aq76ehtHuZd0dZmxME0mOvTGlF2LyUeWoBfs4xjvo
Q4fdzxad82PHBR1IcualRt1EPElO9ds27UQrziSnxN8CjH8+fI4sYjMeP4v/
eVV6keSELP0CF9+YCMuIXy5dufyNO/9Qy1uJX2j5Zdxjtbl5g3usEC2SHCn1
9hRZs/3zey77hp2if3O0I5ecLrLQE6lCbpvxsjiTHOcJU32BF8/pT/b9NYV+
td3LZ52ZxssaSnLsHrzE2jLJTSVPvpD1sipnV+mPU2i+lj1JSW/nq08Gs2+W
7EaSU27UnceU5Myte6MGBS9tOy2PM8kpmlDV9dcECFLN13C4oXdkMd9XlRRJ
TsjSL3DxjYmwjPglqW/9cLXE4jntSnJUPbx4j9XBwb70eAa4keRIqbenmJea
7W/3aEX/2m53ATnvUCjJCbltxsviTHLmrk9UcTLJ+fm5cVCyEjM7ySm0l+x2
L6tbNF7WUJJTfSKB3egNGpjx5flx/Ce9ONlJi36l2GddoSTHOdB1I8mZl73H
Kqokp8q1YOfAJTayCc6DUiihsk/72hcSR9P29h7rvdinq/EudJwWSU7I0i9w
8Y2JsJxJTlJ/u/VRocVzWpfkvLmyev3iPVanp++khzTAgSRHSu09xTxjtn9O
s+/sRv3bNOfX+Jxvy4WSnJDbZrws2iTHuU+qPMTKbuGz/u5sJzn+h8M+Fjnb
bLyyoSTHXtxjUDAq9J+KUOXs8r9k7I/jeXScA5EeSdmjStaS5jb1Ps7HPHUm
yZkXH3XnkSU59vZ47nnncFRiI5vg3DD/odKORrm1qnWm06nehV2P/r6qpEhy
QpZ+jYtvTISVk+QkN1v5L57TuiRH1Wdry/o2j0a3pUc1wIEkR0oTPUWJ2f72
Xx7VO/j0gPZ33cGi7//G71o4nyTYthX6FLKy2sYSt1nZb5Wzkq0zyfE5HM5J
Czl/3TZe2VCSM8/I+jwzCjsBG2QvxGG8rKEkx/44PusSO5MWYwvtdXI8Z4Kp
3+6McQbeqyS1IskpMerGluQ4B0z14pwbWp2XT7mNbELWtvmktc6Eyj+9RCSM
hY6fr8V+X1VSJDkhS7/GxTcmwspPcpL69tVln8Vz2pjkqLrF0seIHkmOlCZ6
inn2F+ysns5eIsPni6vztyxcysZOZvJfH2zbjBeX6B+deUXRN/GR1TYO3k+n
8cxz1NY6kxn/3lPfsTlLiTqPRf7uNV7cXJJj31nms3lqD9uncf4vKvT+9X6c
/KOjri9n0mKcRc42f+H0BnWOZZ2oOR+kyr7yEcmoG1uSM8+IiAfvxwQ9d1Wf
SP2XrNHAZyPtobKJ6S45m5d/UkV7vxgKMRY6vrPSgvuqkiLJCVn6ZS6+MRGW
T5KTnqtf/S8/8n8r8QvNs16x9DGiR5IjpaGeYu4KTPK/i9p/c0+oLk99rdUD
ENX6qf+S1aAtfDiIPZNBbVXa7Lx9T2TbjBfHnOTMswMufc/YYZfaV8nCvFk/
mN+bL+zd9BQo+V3OH1H/MT++s9+50M4pdAdfzp40Gtj5+0PsnIqTyMnQjFc2
lOTMMyIX++gkr8z6LD5PLkuoa0292I59ci7DVFbzXmVf+Yhk1I0wyckKNkuI
PMkZfHHq6vMJcxIqn7lthuR9mMYjRbVaquFKm6+rbVjoOC2SnJClX+niGxNh
+Sc56eI5WTdbtTTJMS7Jyyx9jPiQ5EhprqdwvvMgd8ZFTovqyWfWek6MkHDm
LQG2zXh95EnOPHuFitIWdohGj1O66Vt4N1bRDcvfzoU/nrVibSHN5YRFP87C
SyxfVpqXlRF5unbtmn0V1746tI9IRt0Ik5zkI5S4rj95z/+3xJDkFFL08eXp
Xx9IcqSoVkvvvFqx0HFaJDnh64Nfb4hvQ5xVNMlJF89Z+FbiF5p/GUsfD4cb
LH2MqJDkSGmup5hn32GU87fFKoGJ51fW/Mkkg+zIpeltM34k/iRnnn1rTAk+
T9e1e8+iGYg6/Xwe/mL8VNNJzrxymLOw0TNe32iSM68Q5uS/eelrMEmH7CzI
ud+M17QoyZkXGXXjTHLm2TcPZkmGDmMgijDJUSdSoc+VKprG6OcASY4I1WTp
Tx5XLdgb6e+fhYokJ3yR5GRViSQnXTzHeFJ5e5McVYcXlz7e3X0gPc4Bf0KS
I6XRnmLuerbOoOzdGTnUbyn0SOKsu6USOY1bo9vmvxlZwic5iYpzMNQu8ny0
rrP39D8o/msyGz8YIMmZv5/jVGI2gvoRnxPM+Kmmk5zk4yy8v8ngM6euaJij
r9Jzfn5u/K/O/LDKvvIRyagbbZKTyF/jKKEPHYXOUqkkZ569FpCT2qqijx03
RmOSHBGqydJ7LtWCiX//LFQkOeGLJCerSic56QmcPqm81UnOmbX08XQ6lR7q
gD8iyZHSdE9Rbrlg1XDlhy0p9U2+3DfVnPfPfyZOc9tm/HiLkpyE6iCKzs9R
TU2huwaymrWFU4PUD1Y5FmGSnMTCpVz1D+X/yHLjZwMkOenH8fks6kzwD2PV
OeOzi5J1SIyfNSZFOBchr7KvfEQy6kae5CSSJY/s2yrtJaSM1+QfNcEkZ+59
AvtMU9SpM9mOiUhywjOePH6rJU8e14skJ3yR5GRVxSQnqb/5+fe+/LuftD3J
eb52YeljnkiOeJDkwEl9C3XmA+orsbFWZAnO1Yn9u+NGt63VkjWNs/KuZOVb
/whCl997Jk2ffTSLLjERA9Wlqi13zj9p4wmWHJqsiyV/9eksyS6y31M1s3ab
j84zRnLPGCRd7CtkkpP+aucJXG54zEqHSHLCa+mTx/UiyQlfSxvfqp5XUDl1
6crlv/lfvqv/F/ELrUTdX7mw9PFkMpEe8IDPkeQAWKjK5BAAHWbnIT4/lU7O
CZ/k1OX8/NyIg8bjcTr3jCQnMNVY6X1Wi548rhdJDklOH0r8QitRxhPJt7dv
So95wOdIcgAsRJIDdJK6tNPZekUftz133VDmORMvnTqY9cS0KsIkOfrNemof
JnuPJEeKMSGnRU8e14skhySnDyV+oZWrhxefSD4eP5Me9gCSHACLkeQAnWTM
Kikaetj3cnrespcmHkUXpfERMslRY6MeXpHkiDAm5Nxv54ScM5IckpyO1rd+
uKr/n+IXWrl6c2X1qvYpNjdvSI98AEkOgMVIcoBOMpbqLXSv09u3b41FcvJX
rdd/MP2RJhaeCpPknJ+f23ENSY4I1VKl7dXV1k7IOSPJkagv//Kjr93/IWXX
N//zsHqG8+2ry9+48w9tX/HYeYVeZloOIkCSA2Ahkhygk+xnnPmv+utcNLjQ
DzY0koRJcpxIcsJTzZTeW6lWS/w7Z+kiyQlfPLsqqyo+u+rSlctLtza+/Luf
2G8lfqGVLqblIDYkOQAWIskBOsn55PSFKYT6KTvGcT5Z3vD27ds061CvL7Ey
jw+SnF4xJuS8kf7CWaVIcsIXSU5WVUly/nbro688vJb1VuIXWl0XKdNyII4k
B8BCJDlAV6Xhg05d8k+ePDFufTo/P1f/0bghK+UzISedArS0tNTEfVUJkpz+
6NKEnDOSHIkiycmqcknOt364qn4w/63EL7QqxbQcRIUkB8BCJDlAV9nL3ZTg
/wgq9cp79+55LoxcDklOf2xv3+zMhJwzkhyJIsnJqqJJzqUrl79x5x983kr8
QqvxOmVaDmSR5ABYiCQH6LCTk5MwMU4YJDk9YTyyqu0Tcs5IciSKJCerCiU5
6ZI4Pm8lfqFVLKblIB4kOQAWIskBuu3169fGZe4pwsiCJKcnRqPbXZqQc0aS
I1EkOVnlmeSoE1VfEsfnrcQvtHovVablQBBJDoCFSHKAPnjy5In/nVaPHj1q
9Cap0khy+qB7E3LOSHIkiiQnqxYmOd++umwviePzVuIXWvUypuWMRrelR0T0
FEkOgIVIcoD+ODk5efLkyb179+z0Rl376n+KPKYgyemDnZ27em/4an1F/Ktm
9SLJCVn6KCG+MRFWTpJz6crlb46Gpd9K/EKr/WpVNZlMpAdF9BFJDgAAQHUk
OWGcnr7Te6j7K12YkHNGkhO2SHLyKyvJ+Zuffy9nSRyftxK/0GqpN1dW9Q/F
tByIIMkBAACojiQnjN3dB92bkHNGkhO2SHLyy05y1Dn51f/yo+pvJX6h1VX3
Vy5Myzk9fSc9NKJ3SHIAAACqI8kJYDab6d3Tna5MyDkjyQlbJDn5pccv3766
/PV//EEtb9WlJOfV+or+uXZ3H0iPjugdkhwAAIDqSHICODjY17un52sdmZBz
RpITtkhy8iuJXy5dubx0q+qi0F1Ncs6saTmz2Ux6gES/6EnOpQ8++O3SNztZ
o6//FUkOAABoDklOAJubN9K+aWv5kngrV2OR5IQskpz8+tr9H/7t1kdFl8TJ
equuJjnP1y5Myzk42JceINEvepLTH9J7HQAAdA1JTtPG42d633S4tizeytVY
JDkhS+8LxDem29XhJEfV1vKl9KNtbt6QHiPRLyQ5AAAA1ZHkNG00up02Tde7
NSHnjCQnbOl9gfjGdLu6neQcri3rn248fiY9TKJHSHIAAACqI8lp1HQ61Tum
T1e7s9ZxUiQ5IUvvC8Q3ptvV7SRH1VUeRw4hf/jDH37WP9J7HQAAAAV09eHj
aZHkhCySnGDV+SRHv3J5HDkAAAAAJGaz2XC4kfZK9zv08HFnP0iS03SR5ASr
zic5xuPI9/YeS4+XAAAAACDPWOu4Sw8fT4skJ2SR5ASrzic5qu5ojyMfDjek
x0sAAAAAkLe9fbPDax0nRZITskhyglUfkpzPWPcYAAAAADSnp+/0Lml/tVMP
H0+LJCdkkeQEqz4kOaqua48j39m5Kz1qAgAAAICkvb3H3V7rOCmSnJBFkhOs
epLkPGTdYwAAAAD4wubmjbQ/utPFtY6TIskJWSQ5waonSY6x7vHR0VPpgRMA
AAAAZBwfv9D7o8/Wunlr1RlJTtgiyQlWPUlyVN3SbrDa3LwhPXYCAAAAgIzd
3Qdpc3S1020gSU74+uDXG+Lb0PnqT5JzeHHd4+l0Kj18AgAAAEBos9lsONxI
O6P73b216owkR6JIcgJUf5KcN1dW9U+6t/dYegQFAAAAgNDG42d6Z/Syo2sd
J0WSE75IcgJUf5IcVfdX/nQVc4MVAAAAgB7a2bmbtkXXly+Jt2mNFklO+CLJ
CVC9SnI+u3iD1fHxC+lBFAAAAADCmc1mek/0cLXLt1adkeRIFElOgOpVkqPq
qvZhd3cfSI+jAAAAABBOr26tOiPJkSiSnADVtyRHv8FqONyQHkcBAAAAIJxe
3Vp1RpIjUSQ5AapvSQ43WAEAAADop77dWnVGkiNRJDkBqm9JztnFG6x4ghUA
AACAnujbrVVnJDkSRZIToHqY5PAEKwAAAAA9tLv7oFe3Vp2R5EgUSU6A6mGS
Y9xgNZ1OpQdUAAAAAGjccLjRq1urzkhyJIokJ0D1MMk54wYrAAAAAD0zmUz0
1u/5WvdvrTojyZEokpwA1c8k5452g9X29k3pMRUAAAAAmrW39zhtgq72pvUj
yQlfJDkBqp9JzuHFG6xOT99JD6sAAAAA0KDNzRtpB3R/pRe3Vp2R5EgUSU6A
6meS8+bKqv6px+Nn0sMqAAAAADTl9PSd3gEdri2LN2VhiiQnfJHkBKh+Jjmq
tpYvpZ96Z+eu9MgKAAAAAE05Onqq931vpNuxYEWSE75IcgJUb5Mc/YoeDjek
R1YAAAAAaMrOzt20/dnqx/PH7b6PJKfpGmjEN6bb1dsk5+X6iv7BJ5OJ9OAK
AAAAAI3Qnz/+aT+eP54USU7IIskJVr1Ncs4uPov84GBfenAFAAAAgPr18/nj
SZHkhCySnGDV5ySHZ5EDAAAA6LyDg/0ePn88KZKckEWSE6z6nOQYzyKfzWbS
QywAAAAA1Gw0up12PXd68/zxpEhyQhZJTrDqc5Lz6uJSOcfHL6SHWAAAAACo
md717K/25fnjSZHkhCySnGDV5yRH1XXtWeR7e4+lh1gAAAAAqJOxSM7L9R4t
knNGkhO2SHKCVc+TnPsslQMAAACgu/q8SM4ZSU7YIskJVj1PcoylcqRHWQAA
AACo087O3d4uknNGkhO2SHKCVc+THGOpnMlkIj3QAgAAAEBthsONtN/5dJUk
R74H73CR5ASrnic5qq5qH//gYF96oAUAAACAekynU73de77Wr0VyzkhywhZJ
TrAiybmjLZUzGt2WHmsBAAAAoB7j8bOet3skOSGLJCdYkeTol/ZwuCE91gIA
AABAPfb2HqfNztbyJfHmS7bdI8lpukhyghVJzvO1C0vlnJ6+kx5uAQAAAKAG
o9HttNN52L9Fcs5IcsIWSU6wIslRpe+B8fiZ9HALAAAAADXQO53DtWXxzit8
keSELJKcYEWSo2pr+VK6B/b2HksPtwAAAABQlbHc8cv13i13fEaSE7ZIcoIV
SY6q+yx6DAAAAKBbWO74jCRHoj749Yb4NnS+SHJU7a8u6ztBesRFR+zt7Q36
R3qvAwAA4I/05Y5v9XK54zOSHIkiyQlQJDlnLHqMZpDkAAAAQBDLHZ+R5EgU
SU6AIslJSt8Jx8cvpAdddAFJDgAAAAQNhxtpj7O/2sfljs9IciSKJCdAkeQk
dV1b9PjgYF960EUXkOQAAABAyunpO73Re77Wx+WOz0hyJIokJ0CR5CR1R1v0
eGfnrvS4iy7Qk5w/+/uvqgGtk/Wlny+T5AAAAMRmMpnojd4b6YZLqkhywhdJ
ToAiybEv8O3tm9LjLrrgQpKz+nXxi72hUgM1SQ4AAEBsDg720wbnKo0eSU7Y
BkF8GzpfJDlJfbbG46tQM5IcAAAASNndfcCDq85IcoQaBPFt6HyR5CT1cv3C
46um06n00IvWI8kBAACAFB5clRRJjkiDIL4NnS+SnLR4fBXqRZIDAAAAKTy4
KimSHJEGQXwbOl8kOWnx+CrUiyQHAAAAUnhwVVIkOSINgvg2dL5IctK6pSU5
u7sPpIdetB5JDgAAAEQYD656tU6SQ5ITtEEQ34bOF0mO8xofjW5Lj75oPZIc
AAAAiDg+fkGXZ3d5JDnBGgTxbeh8keQ4r/HNzRvSoy9ajyQHAAAAIvRHkG/1
+MFVZyQ5Qg2C+DZ0vkhy0nq+duHxVdKjL1qPJAcAAAAi9vYe8wjypEhyRBoE
8W3ofJHkpMWDyFEvkpw4nZycPHny5NGjRwOXe/fuqf/18PBQejOBeuSc8EtL
S0/ee/v2rfRmAgBqxiPI0yLJEWkQxLeh80WSo5e+KyaTifQAjHYjyYmK6lWz
0psso9FoPB5Lbzgy2Smc9BZF5OTkpNAJv76+/uTJE+mtvsD/+KqN11/5ySef
hNzO2qnByvjssR0aAK2gJzmfkuSQ5ARvEMS3ofNFkqOXvivG42fSAzDajSQn
Eufn56oH9G9pDdeuXVNNsfSHgIN/p98r6nT95JNPSp/w8UxI8z++JDkAYNP7
msO1ZfE+S7BIckKW/u+X+MZ0u0hy9NIfRH5wsC89AKPdSHJioLrapaWl0l1t
6tGjR9IfBSb/Tr8nzs/PR6NR9bP9k08+UW8l/WlIcv6EJAdACXqL93ytv48g
PyPJCVv6v1/iG9PtIsnRS09y9vYeSw/AaDeSHHEnJyfVu9rOtIfdYxygnic5
dYWWifX19devX8t+Iv/jS5IDAIbpdKq3eC/XSXJIcgKV/u+X+MZ0u0hy9Hqo
Xeaj0W3pMRjtRpIjS3VDWY3to0ePslZ5TRaAzWpvmZkTFf9Ov/PyQ8usEz7/
bFeXj+xKyP7HlyQHAAyTyYQWLy2SnJCl//slvjHdLpKcrMu8epJjfxkrJPmO
Lf5XUZRGkiPLuVSIfxRzeHjoDIJYAzkexqHpbZKTFeMkj6byeQf1MufZvr6+
Lniblf/xJckBAANJTlaLR5LTdOn/folvTLeLJEev/dXldFcMhxsVh9CKSU6K
BVdbiiRH0Hg8ti+loteR6mHV1We8ieoZG9pmFGUcmn4mOVlzz0ajUdH3sc92
2b0az5YERpIDoLqDg/20qbm+fEm8yZItkpyQpf/7Jb4x3S6SHL2er63oe6Pi
EFpXksMXuZYiyRFkT8gp90Se8/Nz48/9pd8KtTOOS386fZ0zfin374UzuhwU
j0Dr0tvjS5IDoDo9yblFkkOSE7D0f7/EN6bbRZKjV8xJzoDbOtqGJEeKakiN
a0f1p6Xf7fDw0Hi3orMd0BDjuPSn0085V7mp0vU7Z/hI3azU2+NLkgOgOpIc
vUhyQpb+75f4xnS7SHL0erl+IcmZTqdVhlDjy5j/t1D1g+prm/23UfUFO4Yn
w8ITSY4U+9aqin2Q0duq/7OuTUUVve30E+qfAzt1qR4z2tHlQGhaTm+PL0kO
gOpGo9tpR3N/5bJ4kyVbJDkhS//3S3xjul3dSHKer63U9XA9fW9MJpMqQ2jp
JCdl/72VR+e0CEmOFPvCqTifTV13xhuyFHkMetvpJ+zzvK60376jUGQeWm+P
L0kOgOr0JOfTVZIckpxwpf/7Jb4x3a5uJDnJ5Xl/5fKbym8VVZIzt76rMxmg
RUhypNSe5NhvWHSKQjLRTrF75MH7VZST/7XKRjp/o7FeUPKLFsZQh4eHdniV
PMm6lm1Te89+WNJoNMp6NHwWYwtLjLFqV6hfqn618VZqv6n/HvNS884JOXUd
IOe0nPAzQqsf3xLUPrRPfvWr1X+vvgeSM98YBJI3119WPckJeWIbn0jtvXhW
EkvGVftKSfZ5odEGaB2SHLtVJMkJU/p4K74x3a4uJTmqrlYerGJLcubWn0eZ
DNAWJDlS7OBF8C/aWelNFtV8eV7jxtumXYnqN9Vok/9bVEPn7GKynr2eUv+r
T5tmbFvaOapf6nw6fLk9YPxgoTFWfQqf46JeU7QtdcYghd7Bh30LYY233+ox
kTNmtA9iuabYeB9jQR7/4+v/FPKczbYDHJs6Oct9UnW88s83/cqqkuQ0dGI7
95u6TrOGC/X+giv7qRPY52gO3i+hxgqE6CqSHGerSJIToPRhVnxjul0dS3LS
Z+09Xyt5s9XW8qX0fQ4O9qsMoXUlOcYXEmZZtwVJjhS7yRV5dLjajPxUJIfP
fZTOJOfk5MTzl6qXGYHJwowltXA0cyY5OX2fzWegK7pVCZ80yaDaPf/+PUyS
Y0+3qPcGKPUpcjpc+zOW+IfJziuMbMH/+FZMctSZWShuLdT7n5+f2wcrS3IQ
yyU5jZ7Yxg+qn1p4OUvdDF5i4FX7jUUI0T16Z/TZ2rJ4sxZPq0iS03TpA6z4
xnS7OpnkpOu0vyq+eM6t+JIc4zszSU5bkORIsZ9dFf7CcT5UqJCFfZCd5Jyc
nBT6Feodkv4l6/HTOfL3p53kFIpxEgvHzKKvnxdJugzqpzzvSQmT5NifIuTU
AvverhKPh7PvHTa6af/jWyXJKXFmDqzQKYt6/0IZ0eCL+XLGf1w4fDV9Yhs/
5ZN9icwfdl59PtTHYcIzOkbviUr/gbszRZITsvTRVXxjul0dTnKSerhabPEc
khzUhSRHkPNv08FWTK0e4yTyOyyjk7JnIvlI9on/nAFdzl/z7W0r2s8m8uMs
52fJUTTpsvn0egGSHLUZ9q8IPKnAvoOvaCNsnBL2nCLj/ZtIcqoEIAtns6gj
Uu60t6/H/H/3A5zYxusXTv4pkexVV24MTPkcU6BFSHKyWkWSnKZLH1rFN6bb
1fkkJ1k8Z3/Vd1ZhhEkOd1e1FEmOoJzWxmfJ3yrsv6cnkhV97XbbuTBpIqch
nVvdq90X69MG1FZlLRxh5E7JmqjpD6oNdi4ZOsiNWfK3Tb2bsdyo+j+zJgXl
TDUxXpk/xqpf5/wU6vcaG5N8ZOf2+PR6AZIcOyoM3zjbl1ihu2nsMMo+0P7H
t3SSY/xgcjLoF6naqqzLc+G/6Vk/qHaUHtImyyA7X5nK+Xc/zImds21qP6Q/
q3ZX8v7hv6hk7YeBNeYny0E7X5xOUwQ6gCQnq1UkyWm69HFVfGO6XX1IcpLa
8ls8J7Ykx57EzgTgtiDJkZU/zyQJE5q4IcWeq+Bz/4K6rp0dVk5bkfXnfvXf
s36dcy6HLmuHOG+/ynmUXs5UhJzlXJwZSM4aR8Yr88dY5/bnnwDOP/Hnx2tZ
nyL/R4qyQzmRp4TbAZ3/zxofwfmz/se3dJLjeTI4p+7kLzHtDJOzVhqfv7/E
cia65AQjYU7srA1zDjXq4IbPQ5zLvKvrImdLnOF2fx52j84jyclqFUlygjUI
4tvQ+epPkpPUnZXL+Yvn3F/501vt7NytMoTWkuT4fN1FnEhyZPnf2pD88bqW
J+c6l+jxTF+dG5zTkWU90Dz/b+s5f/3P307nn7yzflfWnvdZ7sP/p4yX5Yyx
drqycEclnIuoiD/spujdNw2xzyX/x1sbe9U5n8f/+FZMcuzVv23OMzPnTLBj
mYUZ4Dwjjsg5vsFO7EJbFZ5zJqTPly5nqFXvU9oBKSQ5Wa0iSU6wBkF8Gzpf
fUtyLn/xML6sxXP0txqNblcZQqsnOfYfjOL54oSFSHLEqWuw6EK+yTOXS3+T
r/gA9EKPBHKmJQu33Jk1eW6n3WZmtX7ObfOcN2Lvw6xpOcbL/Dt9n849ZU9k
8mnJG2WnBCL/NNjts+c/c3b77DwcpY9v0STH83r3D9Ds2Mf/th3nkJX1i4Kd
2PYmiTwQMIv9Zcn/fkN7wBG/wIHqJpOJ3vgUWjK0k0WSI9IgiG9D56ufSU6y
eM6h65F8MSQ5qptz3sTNHdztQpITiaw/cy+kfrDoRB271yt0zdoxS6Ekx7MB
cd6O4bOddtCUtX/sbSs0fNlJhbPXto+X893s3KBo7lF9dd962bu3lhllJRjn
kueJZFwmWU235/GdV0ty/Nt2+0TK2iQ7WPAPh53TS5xnbMgT294kqYeMO9lX
RKE03h5wuI0dbWckOeKdmniR5Ig0COLb0PnqbZKT1C1r8ZzmkpyKCv2tDTEg
yYmH+la/8GErOQr1R8n6pYpqLkr8bdeIcAslOZ7babdvnjmzPdPAc6rAoGDU
4LmaruenMD6vZ9qgs2cvyLaxFfvWGtnzGRbeeuYfV/qfpVWSHP+r238OknEV
F52+4jn5J+SJbe838XsMU9VnzVVcvhuIEElOTqtIkhOsQRDfhs5Xz5OcpO5r
i+fEmeSo74HEOK1DkhOb5JEl5a7BhYuI1sXoSQslOZ6jhL0TPGMWu2Pyv+mj
aI9p9MLOaRvGxni21eWWLDMmn4g8ZDkVT5JjxzIL76GzZ3ZlnRuex3deLckp
9G+r8bPOX1Q99/OcbBPyxLb3WzwzhCve05qwn2LWxKYCwZDk5LSKJDnBGgTx
beh8keSkN1upNzmLMslhbZyWIsmJVhLpFF1CZxDkD7VGQ+H/pG//nV96oVp7
TPNMcko8WcmeOGR3jsYLnJ2svc3lbkSyp0mUeJO6xHN31bz4HYXG7Licc8Pn
+CZKJzlFHyJg/LjzF9lRVdEQ2GfaUuAT23hN5IvklPjLl/0m8URVQAkkOTmt
IklOmFra+FbF9pyiCtX15Uv/uPKnp5ALJjnJI5IFv5yjOpKcVlBNVqFUp6Fn
1Cb3ZNkdun/36t9b2UmOz8Nu5hWSnBJxtL2Rdnfms6/s6Q3lpq/4bE8w9q2C
gv9YFFqtxT6F/J+X1ESSUzSRMH7c+YtqyQSMEcnepYFPbJ8PLsW+HEq8SfX8
DYgKSQ5JjniR5FCyFWzF41rmBiM2JDmtk7XYuKH6zBw1ODz5Qv7vqqV7NYRP
ckr0RPbKFXZY4bOvSt9Pt5BgoxfJU8hTxiWTcyoahyN/SozxGZtIcoomEj4/
bi9fU+hXJIxDbB/fwCe2zweXUsuNUf6LgAGtQJJDkiNeJDmUbIV8dtX5+bnx
dyXWxmk7kpz2SpKWnEin0LWZroG8uImydCPJKTGU+azJ47Ovmmt4BafB2Lee
yS7Qas9CyTqj/G8enLc2ybH/KS/0KxLGLg2Z5DhPbOM1DU1NLMc/SMzhP7gB
rUCSQ5IjXiQ5VPjaWm7q7iqfbz7GN0CeV9VqJDkdkNUu+Sz8okYAu8MtqhtJ
juf7F/1dPvuq9DPoFxJMcuwjWGIlohp5LoVtvyz/hiDjxS1NcsoFC8Yhtvdn
4BPbeE1USY6xbeWuBXvA4fFVaDWSHJIc8fryLz/62v0fUo3WN//zUL/Sn6+t
tLHur1Rd8fjyF08kb27FY59vPufn5/YzX0o0QYgBSU43qAvQXr5msGjti7r+
Yk6Sk/O7fPZVJ5Mce40U8RVofR6BZASbC7fZ+IwkOTqSnFRd2xbzZwSKIskh
yREvnl0VoHh21eX3Cx0fri3bbxU+yZm7/mqpvqPyDIU2IsnpDHUt23daZS2T
Yt8p6UN1vqpZU5e/0ZOS5OT8LuMF/Uly7GcbDep+1I56N7XD/dcC8lk417iI
Ft69YrwhSY6OJCdVy7bZ1xRzctBqJDk5rSJJTrAGQXwbOl89T3KSh4+/yXgr
kSRnHt/MeZRDkhNeczPk7asy653t1WidVH+XLJ5jNLwkOYm6Vjy2b3AruiVx
sp+2Vu8KzPq0n+Rczb8TamEjbM8jWnhW+BzfRMxJTrnpUguTnMAntv+xCM/Y
trrurmKdHLSakeS8aawFa0uR5Ig0COLb0Pnqc5JzZ+Xyq/WVnLeSSnLmrmaQ
B2K2DklOeHY7WVcKak+Wc17R9qNsE0tLS0lus3DihH/H1KIkp8R6X3bjb4+B
Pvuq9IeNnN3I1xv42++/8JFAxj9bxjObjP/V53T1Ob6JqJKcWp5dVWLF40ZP
bP9jEV7FY5rwXOsJaIvZbGasniHerMXTKpLkBGsQxLeh89XPJGfr/ZI4C99K
MMlR7Z4xEV39n9xj1S4kOSLsC6eud/bpZewVddQGFIph/TumFiU5JYJon7t1
fPaVna11IxW3G89BrTdY2bcTLpzeZodv6TQeO2L1uTfN5/gmokpyaslYFj6F
PPCJ7X8swjO2rdyY7xMdA+1CkpPV35HkBGsQxLeh89W3JOfq5Q/TJXGc9TCO
JGfu+p4W1XcnLESSI8Kez1bXA+AWXo92L1B0xXI7KulGklPiHrf8CR4Jn31l
Jx6dWf7CvsGqrlkEzqllPteRkf+ku9p4Q88/TPgc30RUSU4tmcDCNYUCn9j+
xyK8gaVEpGlPQuNvZ2g7kpysVpEkp+nSx1Lxjel29SrJeXhxSRxn3dKeQn5w
sF9lCK2Y5MxdPWn+SgWICkmOCDumqKXp8Akx7F6gaGdt94DdSHIW3phjMzpZ
561DnvvKeKsSGxMn+zjWNXXTnlrmudOMSyDN34x/yzwvSc/ja2+wbJJjT0Aq
OgR53ukT8sSu+IkaNbCUiM6MXFT8YXBAdSQ5Wa0iSU7TpQ+n4hvT7epJknNr
+ZK9JI6zokpy7Cfm8ByrFiHJEWGnDYM6VpCwu2a7Wag+Hch+Hk03kpyih8BO
tJy/yHNf1RKJJ8vYPvlC0R9vgn0Tbv4J48k+PQbeD+qyIwj1X+zt9Nz//h8t
qiRnbsUCRRM2+xA4T7mQJ7b/sQhvYCm6ZpS9vnpnZu6hz0hyslpFkpymSx9O
xTem29X5JOd69pI4zooqyZkXeWIOYkOSI8V+CHjFv1arLsxoFZ2tmf17CyU5
zgyqM0lOoQHQvm/IuYWev8K+V6ho/243eoM4br5wpi5Vgibn8juF5icYx079
g2Xkcv7v5n8KxZbkeEYxTs6AzvnjIU9s/2MRnv0RBgWjY3voZv4zOkDvhj7L
XVmiD0WSE7L04VR8Y7pdHU5yrl7+cH+18MAVW5Izr9weQgpJjhRne1LlyT72
VBlnoGr/idxzJsP8fftmxxf540a7khz/gcvevKxj57mv/FvjLPahKfd8nCY4
d7X/iadTB8jeUYOCXa1x+NSuW/gYpiyex3ceX5Jj32A18D7/7Zs0s3ZayBPb
/1iEZ++uQZEB354ByK1V6Ibt7ZtpR6MaJfFmLZ5WkSSn6dJHVPGN6XZ1Ncm5
v7J4SRxnRZjk2N0TXzNagSRHkB2qDN43ldUfIjPIXse4xIObE+rdnDFOfj/S
uiRH7beFzaxzrd2sJMF4Wc4YW+WOITvHG8T0XBvnLJr8veGkPpEzxin6PnaI
UfqR9P5bEluSM3edNmojF15ozhN1kH2hBTux/Y9FeM49lrPTdM7Yv1wQCsRm
NLpNkuNsFUlymi59RBXfmG5X95KcW8uXXvotieMsfW8cH7+oMoTWleTMq03V
hhSSHEH2GlOpR48eeQYX6vu8M5HIuvrsv+0OPP40rH5L1qYOclvF1iU5g0XP
ZHe2pTkjp/8r7fvjFv5I8nntKZELd7UzjMp5fXVZ7b/a2z7/UqiP6Uw+B++j
yBI3kWW926DgfY7+ByvCJMc5YUb9l5wJTs5oJZF1HIOd2IXeX2dfDrX/KSpr
py3cTueFE890O6AikpysVpEkp+nSB1Xxjel2dSnJub58qfp9oPremEwmVYbQ
GpOcuffCEYgHSY6srLkKCXVBqa/x9t9eVWeUrPyZ9YP5yUzWXBT1hsYFOx6P
1X/MyXASOV1PG5OcdFP1H0z2ufNH8td4N16cP8bmnA/qtxv9tToxctrq/N0V
PsmZZ9ySk1L/q/qMxp5UO0T9R2dHn+78cv/KOCPNdFf7v4/xs+1KcubZ+0GN
IfrIo3ayPRQsfAp5KsyJbbyyLUnO4IvhV58JluzwrLF64Tmf/LjxlUwdU/6+
htjoSc5DkhySnIClD4/iG9Pt6kaSc7i2XFfaXGOSg54jyRHnnDlfxcK+L6eH
9aG6A7vPyooyWpTk5Ac7OfLvxDFevLC7dGYsRS28r0okyZlnz8wpp3SMk8iK
KAvN8DF+tnVJzrzsQbHHgfyUIMCJbby4RUlOjTthvuiAqo/GUsmIx97eY/2G
BfFmTbZIckKWPjCKb0y3qxtJTl31an2FJAd1IcmJwevXr7OWoCnK87FxOX/y
zpfM9rGzoKzmokVJjtq2os1m/n0oCeNHfLrLij2vz/I4UknOPHutm6LUqVjx
yVzOOUJFVx03fryNSc580XQpWzItpFCSM2/+xDZeH3OSo7YtZ6ZZjoXL4+Tc
NqjjmRSIxMHBPklOWiQ5IUsfEsU3pttFkqPX87ULSY70GIx2I8mJR8XpCteu
XSv0l9aiYY6+eoy9YGxWgtSuJGdeZMKS59rUxk95dpfqUJaYI6R+xLNBE0xy
5u/Pn9JZYvIxa1nM2XnLT9F3Nn68pUnOvMiZn64KXjTJmTd8Yhs/FXmSM/dO
XdJNWjjC6x8kuTk3/Z/UDtSPV/49oUAwepKzRZJDkhOw9AFWfGO6XSQ5epHk
oEYkObGxFzdYSLUD5Rpb9VM+XZVzTVrjD8rqNc6+oHVJztxjipT6Qf8Hxxg/
W2gtsqyFMpybVGgFDNkkJ5Es5eHz6VLquNT7yB7jQKvTuOg7+B/fyJOc+fsj
sjBh06dClUhyEg2d2P7HwiCV5My9B2HPyZbpW2UddP2TsmYOYnB8/IIWLy2S
nJClj7HiG9PtIsnR63BtmSQHdSHJiVaypnHWXQ/Jery1fBU/OTlxxkfJ8pgd
XlEhv7NOVnvWX5A0leEf7Z0cIGeLrf6jsVBqGyXLGucsKJ38r01MITACSc9+
uduSxb2N6SLJBI96z7QIT+x01bJgSU76e52DcKFBXp9jlnOxpOd8oWe0AQ2Z
TCa0eGmR5IQsfbAV35huF0lO1mU+Gt2WHoPRbiQ56K3S84XQDfb0rbZnYqgo
nbISOMmpRZo850c06W10JWagAbUzkpxX6yvifVYkLR5JTtNFkhOsSHKyLnOS
HFREkoPeIsnpOWPOFVMUkM6BLLrw9UIBkhxP+tMSpbYB0Okt3vM1khySnEBF
khOsSHL0urV8Kd0Vu7sPpAdgtBtJDnqLJKfnjBOg3hV40EbpnUe132cXT5LD
nBzERm/xPltbFu+zBIskJ2SR5AQrkhy99CTn4GBfegBGu5HkoLdIcvpMn5kw
yF6yG/2h321X+3128SQ5zc07AsrZ3r6Z9jWfrl4W77MEiyQnZJHkBCuSHL2u
arvi6Oip9ACMdiPJQW+R5PQZax3DkC443MRQEEmSc35+vrS0lGwDk9AQidHo
NklOUiQ5Ig2C+DZ0vkhy9NJ3xWQykR6A0W4kOegtkpzeKv2Me3SSOvppsre0
tNTEyRBJkpNOyKl9SWegtN3dB2lfc2v5knifJVgkOSINgvg2dL5IctJ6tb5C
koMakeSgt0hy+uDw8FBvzE9OToznawu21YhEmuwtLS019PyyGE65dIWcAY9p
Q0wODvbTvmaLJIckJ3iDIL4NnS+SnLSer11IcqRHX7QeSQ56iySnD1TLPMjV
0BwMtMtoNFKnSnNrJYknOfrCUE+ePAn824Ec4/EzurykSHJEGgTxbeh8keSk
tb+6nO6H4XBDevRF65HkoLdIcvrAvpHKQFeLAGSTHGIcxGwymehd3hvpVkuw
SHJEGgTxbeh8keQ4r/HR6Lb06IvWI8lBb5Hk9IF+RwkxDqQIJjl6jMONhIjQ
bDbTu7znayvi3VYMXR5JTrAGQXwbOl8kOWnpjyDf2bkrPfqi9Uhy0FskOX3w
+vVrYhyIk0pyDg8POeERP73LO1xbFu+2pIokR6RBEN+GzhdJTlpbWpJzcLAv
PfSi9Uhy0FskOT2hGtj0AdOD90/tUf+luRVRAJtIkpM+qYoYB5HjQeRJkeSI
NAji29D5IslJS98Px8cvpIdetB5JDgAAXaI/V10Zj8fSWwTk4UHkSZHkiDQI
4tvQ+SLJSYpHkKN2JDkAAHTG69ev0wmH6v/DA8cRP/1B5NdJckhywjYI4tvQ
+SLJSYpHkKN2JDkAAHTDycnJ0tJS8i/dtWvX3r59K71FwGLHxy9o9M5IcoQa
BPFt6HyR5NgX+ObmDelxF11AkgMAQAe8fftWj3FYDAptMZ1OeXzVGUmOUIMg
vg2dL5KcpO6v8Ahy1ExPcgZf+dKfrX69m/X3XyXJAQB0WLqy9/r6OjEO2oXH
V52R5EgUSU6AIslJigdXoXYXkpzekN7rAADUSX/guKeTkxPprQb+SH981cO+
Pr6KJCd8keQEKJKcpPSdMB4/kx500QUkOQAAtN1oNCr6TyFJDuLB46vOSHIk
iiQnQJHkqHp58cFV0+lUetBFF5DkAADQdunzqvyR5CAeR0dP0x7nal97PZKc
8EWSE6BIclQdri3z4CrU7uXLl3v9I73XAQAA8EeTyURvc16t93HRY5KckKXH
2uIb0+0iyVH1cJXljgEAAAB0jd7rfdbLRY9JckIWSU6wIslRdUtb7nh394H0
cAsAAAAANdjevtnzRY9JckIWSU6wIsk5Y7ljAAAAAF3EosckOSGLJCdYkeSw
3DEAAACATtIXPe5nu0eSE7JIcoIVSc7+KssdAwAAAOig6XSqNzsv+7foMUlO
yCLJCVYkOfdXWO4YAAAAQDfp7d7+au8WPSbJCVkkOcGKJOe6ttzxwcG+9EAL
AAAAALUZjW6n/c6dld4tekySE7JIcoJVz5OcVxcXyTk+fiE90AIAAABAbQ4O
9tN+53r/Fj0myQlZJDnBqudJzmdrFxbJmc1m0gMtAAAAANRmMpnoLc+rni2V
Q5ITskhyglXPk5yH2nW9vX1TepQFAAAAgDrNZjO94ztc69dSOSQ5IYskJ1j1
PMnZ0hbJ2d19ID3KAgAAAEDNtrdvpl3P/Z4tlUOSE7JIcoJVn5OcN1dW9c8+
Hj+THmIBAAAAoGZ7e497u1QOSU7IIskJVn1Ocg4vLpJzevpOeogFAAAAgJod
H7/QG5+XfVoqhyQnZJHkBKs+Jzn3V1gkBwAAAED36U3f/mqPlsohyQlZJDnB
qs9JznVtkZy9vcfSgysAAAAANGI0up32Pnf6tFQOSU7IIskJVr1Ncl6tr+gf
/Pj4hfTgCgAAAACNODp62s++jyQnfH3w6w3xbeh89TbJ2V+9sEjObDaTHlwB
AAAAoBHT6VRvfz7rzbPISXLCF0lOgOptknNHWyRnNLotPbICAAAAQIOGw420
A3q42pcbrEhywhdJToDqZ5JjPH/86Oip9LAKAAAAAA3a3X3Qw2eRk+SEL5Kc
ANXPJOezi88fn06n0sMqAAAAADSon88iJ8kJXyQ5AaqfSY7+/PHNzRvSYyoA
AAAANGs2m/XwWeQkOeGLJCdA9TPJuap95N3dB9JjKgAAAAA0bmfnbtoHbfXj
BiuSnPBFkhOgepjkvOT54wAAAAD6Zzx+prdCr3pwgxVJTvgiyQlQPUxyHmrX
8nC4IT2aAgAAAEAIp6fv+naDFUlO+CLJCVA9THKuL1/i1ioAAAAAPbS9fbNX
N1iR5IQvkpwA1bckh1urAAAAAPTW0dHTXt1gRZITvkhyAlTfkhz91ipVs9lM
eigFAAAAgED6doMVSU74IskJUH1LcvRbq3Z27kqPowAAAAAQVK9usCLJCV8k
OQGqV0mOcWvVePxMehAFAAAAgKB6dYMVSU74IskJUL1Kcu6v8NQqAAAAAL1m
3GD16epl8U6tuSLJCV8kOQGqV0nOVe2T8tQqAAAAAP20s3M37Yyud/oGK5Kc
8EWSE6D6k+R8trbMU6sAAAAAYDx+pjdHz9c6e4MVSU74IskJUP1Jcu5waxUA
AAAAzOez2Uz1RGl/dH+lszdYkeSErIFGfGO6XT1Jct5cWdU/5t7eY+mxEwAA
AADE7O4+SPujq5c/fCPdsjVUJDkhiyQnWPUkydlfvXBr1XQ6lR44AQAAAEDM
ZDLRW6TDtWXxrq2JIskJWSQ5waonSc7W8qX0M25v35QeNQEAAABA2ObmjbRL
utXRdY9JckIWSU6w6kOS83J9Rf+MR0dPpYdMAAAAABB2cLCvN0qv1ju47jFJ
TsgiyQlWfUhy7mtrHauazWbSQyYAAAAACDs9fac3Sp1c95gkJ2SR5ASrzic5
b66sXtU+4O7uA+nxEgAAAACisLNzt9vrHpPkhCySnGDV+STHWOt4MplID5bo
i3//939/2T/Sex0AAAAFdH7dY5KckEWSE6w6n+Rc19Y63ty8IT1Sokf29vYG
/SO91wEAAFCMvu7x9c6te0ySE7L0vkB8Y7pd3U5ynq9dWOt4PH4mPUyiR0hy
AAAAEL+jo6d606R6KPE+rsYiyQlZel8gvjHdrm4nOXe0tY6Hww3WOkZIJDkA
AACIn+qSVK+U9k13urXuMUlOyNL7AvGN6XZ1OMl5dfHh46x1jMBIcgAAANAK
qlfq6uPISXJClt4XiG9Mt6vDSY7x8PHT03fSAyT6RU9yvvo33x3+p//eyVrZ
/BeSHAAAgFbr8OPISXJCFklOsOpqkmM8fHw0ui09OqJ3SHIAAADQFqpj6uTj
yElyQhZJTrDqapKjX7A8fBwiSHIAAADQFsbjyFU/Jd7T1d4YkuQ0XSQ5waqr
SY4+IYeHj0MESQ4AAABaZHv7Zvem5ZDkhCySnGDVySTncG2Zh49DHEkOAAAA
WkT1TXobtb+6LN7ZVS+SnPD1wa83xLeh89XJJOf68iUm5EAcSQ4AAADaRXVP
aSeluirxzq56keSEL5KcANW9JMeYkHN09FR6OERPkeQAAACgXYxpOaq3Eu/v
KhZJTvgiyQlQ3Uty9Ak5w+HGbDaTHg7RUyQ5AAAAaJ2OTcshyQlfJDkBqmNJ
jjEh5+BgX3ogRH+R5AAAAKB1jo6edmlaDklO+CLJCVAdS3KYkIN4kOQAAACg
dVQPpTqpzkzLIckJXyQ5AapLSQ4TchAVkpz4nZycPHny5NGjRwPL0tLSk/fe
vn0rvZkIJ+eUUO7du6f+18PDQ+nNBACgWaqT6sy0HJKc8EWSE6C6lOQwIQdR
IcmJlurWs1p1p/X1ddW/S281GvT27dtCp4QyGo3G47H0hrsZm/rJJ59Ib5Ew
dQn3Z4cYR//evXvSWwSglYxpOVcvf/hGutcjyWlRkeQEqM4kOUzIQWxIciJ0
cnKimrhCDbuOyRjdc35+rlrd0qfEtWvX1Ekl/SFMxkZ2O7jwQZIDACUYD7H6
dPWyeMdHktOWIskJUJ1JcpiQg9iQ5ERFNeyj0ah0w673gOqtpD8N6nFycrK0
tFT9rHj06JH0R7nAPmmlt0gYSQ4AlKM/xKq903JIcsIXSU6A6kaSo1+eTMhB
JEhy4lFXw55QXeHr16+lPxOqUmdFXafEILJwIOZtE0GSAwDldGNaDklO+CLJ
CVAdSHLeXFm9qn2Ezc0bTMhBDEhyIpHfsD969Mi5rHGy3HHWTy0tLbEScqup
w5cV7mWdEvNFZ0U8M3OMDet2cOGDJAcAStOn5ah6tb4i3v2R5MRfJDkBqgNJ
jjEhZzx+Jj3gAZ8jyYlBVoyTPJrK5x3Uy5wtv+oNuc2qvZzLJflHMYeHh86z
IpI1kElyDCQ5AFDaZDLRW637K+2blkOSE75IcgJU25OcV+srly9OyJEe7YA/
IskRlzXvYjQaFX2fa9eu2e9Di9RS4/HYPppFFy4+Pz+3z4r19fWGtrkQkpw+
Y5gCULvR6LbecD1fa9m0HJKc8EWSE6DanuTcX7kwIef4+IX0UAf8EUmOOGf8
Uu554s62vUT7jxjYE3LKPZVMnRXGZI/Sb1Uvkpw+I8kBUDtjWs6t5UviPSBJ
TuRFkhOgWp3kPF+7MCFnNLotPc4Bf0KSI8u5nkm5GCfhnOFDj9w65+fnxkG8
du1a6Xc7PDw03q3ojK8mcJb2GUkOgCbs7j7Q267DtWXxTpAkJ+YiyQlQrU5y
bmlPHlc1mUykBzngT0hyBKlu3U5dqrfYdts+YFpO29i3VlXJ9xTjTFP/Z12b
WhpJTp+R5ABowunpu+FwI227ri9fatETyUlyQpb+b5D4xnS72pvkHK4t61u+
u/tAeoQDLiDJEWRPyFH9dS0LFNt308QwBwP+7HOj4jLFjx49Mt5Q/CH1JDl9
RpIDoCEHB/stfSI5SU7IIskJVi1Ncownjw+HG6en76SHN+ACkhwpzgk5Fedd
pJzTcvwzordv3yZPsrYTocH79XKT/7WWTU2cnJzYj98ajUZZD9r2pz61ehM7
x0jfP5IHORlqT3LsNyw3TavGI2Vsj53kOA9cLWdF4vXr1+qt1BvaW6L+e73T
2IyrSX2u2pcqSg6NvbxSLR+n9jHBeIdgSU5ze6lLw2Z4yc6x/01UJ0YbPw5k
zWazlj6RnCQnZOlDjfjGdLtamuQ8vPjk8YODfemxDTCR5Eixb5+pa0LO/GJM
VKiDyGpDsqiuwXNqh/G2acekvqI7n7Vd7rfo1K9Y+M4p9cE9d74zJSu6bQvZ
wUu9PWCOYEfK+Fk9yXGuH1XldxnUQfQ5z9VrCuUtxo8n7afaSOfD6ZL31wO6
0k8hd7bA1T9O+uZNjAnGTwVIcprbS10aNgNTo64zZrddu3YtztQdcTo+ftHG
pY9JckKWPsKIb0y3q41JzkuePI42IMmRYs8EqPcGKNWMFPreq17s0+Y4qa/i
C9/f2ZLkNLm2QlGGagxLfBCfPRYmybGDvmCPDg92pIyfSoIL9YsKNcVFmzuf
FtigWkjPKQHGD6qfWrjf9GunRJKjjk6h3VXo4zQ6JhivbzTJaW4vdWzYDKzE
3lMXRV1/70DnGU8k/6wNSx+T5IQsfWwR35huVxuTHBY6RiuQ5Eixv8EK/sHR
ZwpEvoVdid2SFOpHEp7tXtFWXbew8QmT5NjPrvLZtloEO1LGj6ijVuIXDYo8
UV19lnJ9t/opn/tujJ/ySaX0WRNFk5zSl636OAtnazQ9Jhgvbi7JaW4vdWzY
DMw5kPpQ+yT+uUaIwenpO70Ru3r5w/iXPibJCVn6wCK+Md2u1iU5+6sXFjre
2bkrPZ4BbiQ5ItQXUfsLqtSfGqv3I4n8VtdoScbjcdG/kicW9j6ec/VLf5Aw
Sc48I48K0JQFO1LG69VvKT29wWf6hDqs5d48tbB/NF6/MFE0nixfKMmpeNmq
35Wz0wKMCcYrGzqxm9tLHRs2A7PnHBaiBgpWzoEPY+njh9EvfUySE7L0UUV8
Y7pd7UpyWOgYLUKSI8LuAoyeLhj1fdj5VTlZNtMOl5wrxCbyG0+jATH+T/XN
3FjWUv2fap84f1HO5CXnx1HvY6+ZmSxP6myL8j9IsCQnJ3lQW97cX6XDHKm5
1csbkvWd9F+kdkjWTXMLcwD1Ps6YyD43kiWynZ9oYf+Y83HUFqY/q3ZL8v7G
JCv/JCerEbZ3WrKqs/PFWbdzhhkT7P2Ts2PLaW4vdWzYDCzrYhxYI1tyXJwv
VruC26ywkL308fO1qJc+JskJWfqQIr4x3a52JTl3VljoGK1BkiPC+UQekS2x
W2OfG0nUF2xnv5Dz1TrnT8k5n90Zm+SsGGN/nIV3JDnn8OTkJMGSnLlrMSXj
SDXx7K0wR2qem3vk3DCVdXdJfltnn67qTfJ3nTMHyO+7sz6O84JSJ56xzZ5J
jvop5zHKOdXVjzjPJeeGhRkTjJfVnuQ0upc6NmwG5sxj1cfJ2Q/OUTrOu8YQ
m8lkojdl15cvxXyPFUlOyNLHE/GN6Xa1KMn5bO3CfVXb2zelxzAgD0mOCLtf
EFmX0rkYi+dkD2ejlNMaZ7UkCz+4c2pK1k/ZD+T1+Swl8p8wsrpRWzK3pJYH
W4c5UvOM3MNnCRfnzYk5557d2ObfW6T/okLrWZXbbynPJMc5e8RnGR+fVdaD
jQnGy2rvypvbS90bNkNyTmfyOfrOZLXKU+PRHzs7d/XW7NOI77EiyQlZ+mAi
vjHdrrYkOcZ9Vaqm06n0AAbkIckRYS+gIfIdu+Kjru0GOefHnS2JZ9Jib6fz
78t2h+U5X8X+QakpUjbV+GTdLpEluXmkdI8T4EglnBvvecgKhW/2PSn+96bZ
qZH/HUP5H3/hdmb9otKLpavz3P5ZYyJEsDHBeFntSU5ze6ljw2Zg9uwa/zuL
7U/k83w3YDabDYcbenf2cj3Se6xIckKWPpiIb0y3qy1JjnFf1d7eY+nRC1iA
JEeE/f28ltkURdl/fS608oAdgBRqSQotdGBnX3ZSYf+11z/NULsiCUCqZCDN
KfdQ9cH7BrnoqRXgSCXsrfXvy+w/0GdFAfYri6am9s7PCoLsT1RopVmfJMf+
OIWaWbsXNvKNYGOC5+Erp9G91LFhMzD7ExXaJPsT8Rwr+Dg+fqE3aFvLl8R7
RpIc8dJHEvGN6Xa1Iskx7qva3Lwxm82khy5gAZIcERW/zdZI/d4kvlCbVOLv
m8Yfrwu1JIUSBvtmAbtHtpOcLi2koPZAo09XTwU4Ugl7I/1/kd0OZ529Rg6j
ztiiC6Xa03L8P1GhVYx8khx7SkOhoSO5RpKFeZ1r885DjQnGp6j3Um16L3Vp
2Ayp0Aw3p9g+EVrEuMcqzudYkeSELH0kEd+Yblf8SY59X9VkMpEetIDFSHJE
xJPkVGR8kEJ3uBRtqI32xzknf2CJYWmIGuU8ZGehhWv8JsIcqbnrYBV6srDx
WzzvRSqXGBg3uPl/okK7zifJMbYkhvtlDJ5jgrGj6k1yIt9LsQ2bwVS8MS1h
7BPZT4QWse+xivA5ViQ5IUsfScQ3ptsVf5LDfVVoKZIcEZHcXVWd8UFy/jxq
vLLEQjT2TS52U+OctZKsBtyxR9YmkU7RJXTyj1EizJGaW728ajkL/Raf3MOe
plXuQrNvqHG+zHhN0QBh4SeyZyJFOOvMc0xo7oPEv5diGzaDsedKlbg3yn6T
jo3taI5xj1WEz7EiyQlZ+jAivjHdrsiTnEPuq0JrkeSIsAOHdiU5yc0Fdh6V
0zH5/xk6i/33XLsLcD5+N5U8trtdu9rHeDwulOrkN7ZhjtS8+dxj7lovpdzk
t3KfqOidIws/kX1rSTxTzoqOCZ4vK7clce6laIfNYOx/+Eq8iT3IF7qHET1n
3GN1fyWue6xIckKWPoyIb0y3K+Yk59X6CvdVob1IckRE8hRyT2/fvn3yhUEu
/5akxHdvu0FzZjKegYbqKdTHKXQ7TyuofaI+l/3wHYP/NIDmjpR9RAr9Fp8k
p/SdaAs5d0vTnyieHrb6mOD5shIi2UvtGjbDqOXGqGiTOrSCfY/VZ2vL4r0k
SY5I6cOI+MZ0u2JOcraWL+nbdnCwLz1KAQWQ5IiwZ7zHs2xjuphnfvfh5N+S
lPi7sL1apvMLvGqgnI/uzZI8sqp7kU7SSOZEOlmHINiRMl7TriTHJ5sqmk4s
/ERS8yuaGBMq7qscInup7cNmGJ5rW+Wzb5kkyUEhk8lEb9yuXv7wVTQPJSfJ
CV8f/HpDfBs6X9EmOfoVp2p7+6b0+AQUQ5Ijwv7CX2IBhHqpr8f2+gNF+bck
JZIT/y/w6pUlFpBRP9K9G6/m2WlG1ikX7EgZr2kiySn99PaFIklyGk0gGx0T
Ku6rHCH3UpeGzQCMLSn3r579ieL5OwjaYm/vcZwPJSfJCV8kOQEqziTn+dqK
vlXD4cZ0OpUenIBiSHJE2Mt3yD5dpa6pC1G1JKrXLjQ5J6Ha507Oz3HuCudK
oSQ5Pjqf5DQ9JlTcV4W2vKG91Mlhs1F1HfS63gd9tr19M8KHkpPkhC+SnAAV
YZJjP3b86Oip9LAEFEaSI8J+usqg7gdwqHdT39gXrqugXuZ83lO+5GlQr1+/
NhqNCFuS5K6HQp9ObWonwxz7Tivn6UGS46PDSU6YMaHivsoRYC91fthsSC0H
3f7Xkzk5KGE6nUa4YA5JTvgiyQlQESY5ty4uj7Ozc1d6TALKIMmRYt/+U++y
nPq0n2R1X+dTe+y1l52Sd0jaEP3HQ7YkFZfuLPTY7nJLcdaiuXsH7A7X+c7B
jpTxmiaSHPvOl6KfpRDjd7V0nZwwY0LFfZUjwF7qz7BZL2NL6rq7inVyUM54
/Cy2BXNIcsIXSU6Aii3JMZbH4bHjaC+SHCl2j1nvUjn2+9vpRNYzu5OndSsL
pwkZP9jo0p32LWmlsy+fBzxJ9Tv2X5zrOjHstU+dxyvYkTJeE2bF40ZnW/ns
3hwlnl1V7qHqOYKNCRX3VaGPUO9e6u2wWZ2xJeVWPI5qDWe03e7ug6gWzCHJ
CV8kOQEqqiTHWB5HFcvjoL1IcqTYX0cHtd5gZccU9gQMe+0U9VOFvueXbklK
dBNN/Kk95wFPgmtQG9uj/s+63tnneAU7UsZrmkhyAj+Q2mf35lj4iQI8fznY
mFBxX+Voei8xbJZm77cSbxJVNoW2m81mxoI591ckF8whyQlfJDkBKp4k59X6
CsvjoEtIcgTZd/rU1XE4/2psfIG3vw+r79WFZizYs9z9W5ISdwwZdzTUmG/Y
b177+1fcmLqaL5/jFexIGRvTRJJj56WNLqnhfzk4LfxEtdx5p95W/aJk9ojR
AoccEyruq0LbUONeYtisYmAp8ccLe7ppvUvMoW/sBXMO5RbMIckJXyQ5ASqe
JGeL5XHQLSQ5guy/lqqv2bV8KbX/amzfWmV/Hy6aI9lNjX9LUmIhGmOminPO
THLbVDLNpmIfLdgg2CdGLX2u5/oSYY7UPEiSY29MoysgVTxqPp+o+scx3kF/
al7IMaHivsrX3F7q5LAZzMBSYjqN8RcQ2cc+ohvsBXNeCi2YQ5ITvkhyAlQk
Sc79FZbHQdeQ5Ag6Pz+37+up3tE4H9Vkr/pSfeKH/WAg/5ZkUHDFErv9MRoo
e3mZol2P/XGknmBlRy61bIx9Yvg8u6r2I5UyXtZQkmOf5yVWTUkeVPTkC1kv
M35RE0lOxcvWnqSkt/Yhx4SK+ypfc3upY8NmYANL0WTJvnWOB1ehFsaCOVcv
f/iGJKcfRZIToGJIcg7XlvVtGA43WB4HHUCSI8uZulT5su1cfsf5V0v7KbqF
WhJn2lCoJSnUu9l3otkdjf2aQp/I7rD8f7Z29tGpOJnk/PzcOARZE8ACHKmE
8bKGkhz7TsOiv8huHgcZ87Wq7DfPT1RoRofNPsn10SbkmFBxX+Vrbi91b9gM
yf7sRTfJ3v+1L/qN3jIWzBFZ/ZgkJ3yR5AQo8STHXuV4PH4mPeQANSDJEWd/
Vx+UfXCS6imci/d6Pn/c/5eqNtb5OO9CLcnAuwmy8y7nX3I9X+a5hYIPIp9n
pAdV7oywm9Osv2UHOFIJ45UNJTnOmW+FwlL7VM/6XcbLmkhy5q7FzD2Pzv/f
3t28xpHmdwDXIdkhIbPgDUlIdqzX8Vhus5N45EHGMBgEisyE7MFGF+9lkWAW
fLImgSw+WGFOw4B98M2xzgHruBcLfJhbX3aOzeCLGLDuhv4LlPLUbKe33rq6
1fVUdenz4ceyY+ul6qmucj/ffl4yY4ThSCrkM+GMbTVSRa3UvsdmSOlzGeuo
0gGdqVVMUb/fTyyYE371Y0lO+JLkBKh6k5z0Ksf7+4/qft7AdEhyapc5iqb4
7X2m6F1uZoyT93PKbFOeKerpZPZHit+TZ3ZJogMe2SvJXL05M5vK7IKV7Gel
ez21D9pP9xnjazTBp+qZ6znn/ZwAVyqW+MqKkpzT0vMNM6UTsLn8xT0SX1ZR
kpO5vtbIV0VmjJA4wpDPhDO21UgVtVL7HpshZZ7+XLlkNTPcnuwjD8jT6/US
H9w/Xgy6+rEkJ3xJcgJUjUnO69Qqx9vbd+t+0sDUSHKaILOnGb9jL/MWN+oj
ZPb6537sZeQt25v+fHOuxMej0TvnzLwoVtCbzuySzI3awDezZQo6femx93Ml
ugmZvyWv05fZRSr++ZOJDiCvqaPuZMk8JzrazJYvaJMwV+o0YJKTnllW5vCi
Fs58ORX8orF+/sRnlHk6xVcn6vhnxgiJV1HIZ8IZ22qkilqplY/N06zHWhXD
XfJaYOThZZ5RmSdG9I3D1zT6/9Gf2OuKAonVjwNvZSXJCV+SnABVY5Lz6z+P
cba2Nq1yTJtIchoi/VHvsOhv0+8/o35H9IeZnc3BW/Hi/n7eB77Rj0138eIN
oQoOcq7wzX9elyQWncVwthCdafSfmd8S/WHB+/C8AU7xhsKJD7Kjc0y8zx8o
GJATLMkpOJ1Y3CtJfyodt15ePDg3quMZ5kqdBkxyTgtbMjr+xFiFqEkzh+LE
Cu6pxFdWlOSc5uQJ6asTf2XeuZTZuSxWxTPhjG1VRkWt1L7H5mkDkpxBGw4/
peNHdF6DF//rFt3UBS1f78rPNNz+/qO6trKS5IQvSU6AqivJSWxWZZVj2keS
0xwFXe8JjIxxTvN7OiWtra2luz95/YXEu/HiHkqBkdMKzt6Mxb2ekEnOac6c
grMYGZgEu1LjHljxcY789swLN67iTZMTX1xdknN65td5XpoX7JmQ+JoqkpyK
WqmVj80mJDljKb4Tyzw2a58/S5Pt7u4kwpw/BglzJDnhS5IToGpJch4v/tlm
VVF1u926Hy0wZZKcRslb62ZcUQek5ADygrEHI3/FaVanJu8NdrqXOm7POmqZ
kus8THxScyUSsMBJzmn+pI8JlOm8BLtSie+qOsk5PXOYU9x5TJ9RpUnO6Rli
iuKfHOaZkPiaipKcilqpfY/NWpKcqBkLxpQWKF4eZ3iR88QM5egbh5+ltS8c
RGP1+/30VlYB9iWX5ISs4adK7QfT7gqf5CT2HLdZFW0lyWma6F3oGYOIkf3N
hHF/3fASDdHRJv625I5IcS+p/Kfb4670O1n3rUwCFj7JOcsZDTdgyW5LsCuV
+MYASc7pjx/WTzCwIfqWMhsGJb6r6iTndNQUkkxl5pUEeCacsa3GUkUrteyx
WVeSc5qztHue6KhGPscGj8q8GViDMGfcZw7nSnorqwBhjiQnZA0/W2o/mHZX
4CQnvef43t6Dup8oUAlJTjPF6wOUf3879+Ob9ok38oi6BmW6t5krMCc+VI2+
JjMMyeuljhxwEn3jxHuyl+8jRMdTMuioK8mJ5S3sUyBqhLHCvWBXKn0JxmqK
yZKcWN7iG5knVX5JjcT3BkhyBqdT5lyiV0LJDaxPq38mnLGtJjD1VmrTY7PG
JOe0dEuWnA81+FF5LTCIwqJmn9q50Ua9Xi/wvuSSnJA1/Hip/WDaXSGTnG9T
e46LcWgxSU7DxcsaF6xjGf/tVDbjePXqVWZQEHVt0qvCjqu4lxovDZo+tXHH
F2WKmyiz4zPF1gssPvK8hbLjpVAnW9WzxisVWPyCzxxcEf1heonshosvTeYm
2hO/yCt9JtRi6q3UssfmYIWZkEnO4FdntuRYj7Lhtc3zrubwKjpnPSXartvt
Jj7crzTMkeSErOHnTO0H0+4KluSkYxybVdFukhzCOMsICkJypaAhwt+Mg8E5
4ZOcYAbnuLa2VssBMFvS+5JXF+ZIckKWJCdYhUlyXq8sinE4byQ5hCEfmBWu
FDRE+JtxMMwvb3ezs2hCknN8fDxoVXuRU1I6zHm8OC/JmfWS5ASrAEnO65XF
jfkPEnuOi3FoPUkOYcgHZoUrBQ0R/mYcLOBTxSbd9SY5b9++HZ6M5snGWPb2
HiTCnGdL0w9zJDkhS5ITrKpOcjJjnF6vV/djAyonySEM+cCscKWgIQLfjMfH
x4PfVcUiUXUlOelV5ozGYQIBwhxJTsiS5ASrSpMcMQ7nmSSHMOQDs8KVgoYI
fDNWvT13XUnOXMqMLnRP7aoOcyQ5IUuSE6yqS3LEOJxzkhzCkA/MClcKGiLY
zXh8fDyYV3XhwoXoP6v4LbUkOfFAo3gDrOjUhg9gFjdfo3aVhjmSnJAlyQlW
FSU56RgnqsPDF3U/JCAcSQ5hyAdmhSsFDRHsZhwsIHPhwoUq5lXFaklyEqKz
G97ovLqTpcW2t+9WFOZIckKWJCdYVZHkiHHgVJJDKPKBWeFKQUOEvBm3t7e/
+OKLSuccNSHJOf1x6eOq55HRbv1+f2trs4owR5ITsiQ5wWrqSY4YB2KSHMKQ
D8wKVwoaomU3Y0OSnMirV68Gh2HBHCZQUZgjyQlZkpxgNd0kR4wDA5IcwmhZ
l6TFXCloiJbdjM1JciKDNXMODw9rPAxmVxVhjiQnZElygtUUkxwxDgyT5BBG
y7okLeZKQUO07GZsVJIzaNtnz57VeBjMtMww53cLFyU5M1GSnGA1rSRHjAMJ
khzCaFmXpMVcKWiIlt2Mkhzap9/vp3ezmjjMkeSELElOsJpKkvPt8sKVP7/R
xDggyQEAWmCwCdfy8nLBl719+3bwfsD2VZzdtMIcSU74+ovfrtZ+DK2vsyc5
6Rin01kV44AkBwBoge+++27wD/2rV6/yvmx41/WQh0eLpcOcjfkPXktyGl+S
nAB1xiTnD0sZMU6v16v7pof6SXIAgHYYTJtaW1vL/ILhtOfrr78OfHi02NnD
HElO+JLkBKizJDnPluYvinEghyQHAGiHw8PDwb/1a2trw1tTHR8fD0bjFEQ9
MLGDg+eJXuen8x98u7wgyWlsSXIC1MRJzvAdIcaBtOEk5/you9UBgEoMxzV5
lpeXj4+P6z5SWujw8EWi73nl4i//sFQqzJHkhC9JToCaLMn53UIyxtna2uz3
+3Xf4tAgkhwAoE2ePXtW8B5ge3v77du3dR8jrXV4+KLTWU10Qp8tzUtyGliS
nAA1bpLzemXx16ndxsU4kCbJAQDa5+uvv15bWxv+1z/6k4KVkGFaer1eOsz5
z8URG1pJcsKXJCdAjZXkfLu8sJGKcfb2HtR9T0MTSXIAAGCKer3e1tZmokP6
m4WLBWsgS3LClyQnQJVPctLbVEW1v/+o7rsZGuqHH3749vypu9UBAGizfr+f
DnM28tdAluSEL0lOgCqZ5DxeTG5TFdXh4Yu672MAAADOl/Tu5Fcu/vJ/s5bN
keSEL0lOgBqZ5LzOWt+401ntdrt1374AAACcR+ndyaP679SyOZKc8CXJCVDF
Sc4fsxbG2dratNs4AAAANTo6epleAzmxbI4kJ3xJcgJUQZKTuTDO9vZd21QB
AABQu8w1kD8dWjZHkhO+JDkBKi/JGX7BW98YAACABur3+7u7O+ne6+PFeUlO
LSXJCVDpJOf1yuKvUzOqOp1V6xsDAADQQJnL5vxm4eJDSU7wkuQEqESSkzmj
ysI4AAAANFm3200vmzPcvZXkhClJToBKJDnp2t3dsTAOAAAADRd1Xbe37+b1
bSU5YUqSE6CKk5yDg+d134sAAABQ1pMnjzO7tx8sf/APny6r6mpuSO0H0+76
x39ezHyR37ixbkYVAAAAMydzppWquoaTnNoP5hyWGVUAAADMrrw9rVR1Jcmp
q+xRBQAAQDscHDyfT23NrCoqSU4tde3av5ycvKn7VgMAAIDp+P7779fXP033
f+eXO8vX7qxcv6emVcNJTu0H07Ja+tW/XpyfT7+Mf//7/6r7DgMAAIDpy1wG
eX5x+cP1nc6//Y+aSg0nObUfTGtqdfObpasb6Vfv1tamxY0BAABosajbG3V+
0z3ihUufrG58VXuHvQUlyZl6fbi+M7+4nH7R7u8/srgxAAAA50HeHuUr1+5c
uf209p77TJckZ4q1uvHVwqVP0i/UGzfWu91u3bcRAAAAhJM3OGd+cfnSzfu1
d+FntyQ5U6krt5+uXLuTmTc+efLYUBwAAADOp4OD553OarqzvLh602SryUqS
c/a6dPN+5nQqq+IAAADAycmb3d2dzMEPyx9/brLVuCXJOUtdvvUwczpVp7N6
cPC87nsFAAAAmuLo6OWNG+uZk61Wrt+rvYM/QyXJmazydqeKand35+TkTd23
CAAAADRLv9/PWwl5YaVj8ZySJckZt94tiXP9XuYLz8rGAAAAUKxgstXi6s3L
tx7W3vFveElyylec4WQuidPprD558rjuuwEAAABmQ7fbzZxsJc8ZWZKcknXp
5v2FlU7ma2xv74HdqQAAAGBch4cvMne2+mlzq81vak8DGliSnJFVkOFsb9+1
OxUAAABMLF48Jy/PWf74c3lOZi3c+I/aj6GBVZDhWBIHAAAApqXf7+/tPcjs
gEe1dHXDfKtESXISVZzhHB6+qPs1DgAAAG1zcvKmIM+xfs5wSXLiunL7aUGG
Y1ljAAAAqNrIPMd+5R1JTuG+VIMMx7LGAAAAEEZxnrOw0vlwfSfqy9eeJ9RV
5znJWd38Zvnjz/NeGzIcAAAAqEtxnjO/uLxy7c75XBL5fCY5H3325eLqTRkO
AAAANFlxnhNPuYr6+LXnDCHrXCU5V24//XB9J28xHGsaAwAAQAMV71ceT7la
uX7vnAzROSdJzuVbDwsmUkW1tbUpwwEAAIDG6vf7Uc/9xo31gt790tWN1g/R
aXeSs7r5TfEgnKh2d3e63W7dr0cAAACglKgXH/XlC3r6P62is/FV7blEFdXW
JOfSzftLVzcKLmuns7q//+jk5E3dL0AAAABgbFGPPurXF0y5Gmx01bJZVy1L
cj767Mvljz/P21J8eCKVBY0BAACgBaI+/vb23YIc4F2kc+mT1kQ67UhyVje+
Wrl2pzjA6XRW9/Ye9Hq9ul9iAAAAwJTFQ3SKV9FpR6Qz00lOmRE4BuEAAADA
+XF09LJ44/L/3+7q2p3Ltx7WHm60Psm5cvvppZv3ywQ4N26sWwkHAAAAzqF4
o6vihZEHyyMvXd24dPP+rAzUmZUk5938qev3FldvjrwE8Swq21EBAAAA/X7/
4OD51tbmyDwhnnu1cu3OR599eeX209qTkFlMclY3vyk5/GYQ4Bwdvaz7NQIA
AAA0zsnJm5KjdBqb6vz133409yd/d+nfaz+eRHqzsNIp07ACHAAAAKC8eOLV
3t6D4h3ME6nO8sefv5uBtfGVJCeqy7cerly/t3R1o8zYm+E1cEyhAgAAACbW
7Xb39x+VnHs1qMXVmyvX7oQPdupKcq7cfnr51sMP13feDby59MlYbbW7u3Nw
8NwixgAAAMAUxXOv9vYejNzHPG/Ezsr1e5dvPax02eRgSU50Ipdu3o/XKy45
Z2q4trY2Db8BAAAAwjhLqjPIdt6N27l+78P1nXfxzpSG7kw9yYkH23z02ZfR
oa5cuzNZbjOc3hwdvez3+3VfQAAAAOCcOjl5c3T0cn//0fb23ckijsS0rHhm
1rvk5McxPHGVXFR5giRndfOb+Ff8FNf8uLjNu8RmzElS6ep0VqM2efLksbE3
AAAAQDN1u92Dg+d7ew/GXVpn3PE8w7V0dSMOYf7q/b8fJDkX/ulXg4E0iZp4
XE3J6Obo6KV1bwAAAICZ0+v1Dg9fPHnyeHv77sRTscrXe++9N0hyfv7z96v+
dVtbm7u7O/GoG9ENAAAA0D7dbvfo6OWTJ4/39h5sb98tv9F5mXr//b957733
fvazv4z+9xe/uDDd0CY62v39R3IbAAAA4Jzr9XrdbjcevRMP4AkzhidR8e+N
h9nEk6Sio7JAMQAAAEB5/X6/+yfxeJ5Exest51U8kCZR3SF1nx8AAAAAAAAA
AAAAAAAAAAAAAAAAAAAAAAAAAAAAAAAAAAAAAAAAAAAAAAAAAAAAAAAAAAAA
AAAAAAAAAAAAAAAAAAAAAAAAAAAAAAAAAAAAAAAAAAAAAAAAAAAAAAAAAAAA
AAAAAAAAAAAAAAAAAAAAAAAAAAAAAAAAAAAAAAAAAAAAAAAAAAAAAAAAAAAA
AAAAAAAAAAAAAAAAAAAAAAAAAAAAAAAAAAAAAAAAAAAAAAAAAAAAAAAAAAAA
AAAAAAAAAAAAAAAAAAAAAAAAAAAAAAAAAAAAAAAAAAAAAAAAAAAAAAAAAAAA
AAAAAAAAAAAAAAAAAECj/R/AHXss
    "], {{0, 522}, {1518, 0}}, {0, 255},
    ColorFunction->RGBColor],
   BoxForm`ImageTag["Byte", ColorSpace -> "RGB", Interleaving -> True],
   Selectable->False],
  DefaultBaseStyle->"ImageGraphics",
  ImageSize->{535.8000000000001, Automatic},
  ImageSizeRaw->{1518, 522},
  PlotRange->{{0, 1518}, {0, 522}}]], "Input",
 CellChangeTimes->{{3.7972530708420672`*^9, 3.797253072698708*^9}, {
  3.797257735120431*^9, 
  3.7972577455099163`*^9}},ExpressionUUID->"7e1479cb-0497-4a02-b628-\
a248df06a321"],

Cell[TextData[{
 "Since the inertia tensor of the spherical rotor is central to its spinning \
stability, it is worth examining the inertia tensor of a packed rotor \
containing a sample and caps with densities that differ from that of the \
rotor body. The figure above depicts a cross section of the model we will \
use, which contains three sections of differing density: the rotor (spherical \
ring), the sample (cylinder) and the caps (spherical caps). In reality, the \
caps would need to extend a little bit into the cylindrical sample space in \
order to stay in place, but with this idealized model one can clearly see the \
major effects of changing the density of the caps. \n\nGenerally speaking, \
the material used for these caps will likely be some sort of plastic (0.9-1.3 \
g/",
 Cell[BoxData[
  FormBox[
   SuperscriptBox["cm", "3"], TraditionalForm]],
  FormatType->"TraditionalForm",ExpressionUUID->
  "2b6c8847-11a8-47eb-af75-9c5376ab1e2f"],
 ") or teflon (2.2  g/",
 Cell[BoxData[
  FormBox[
   SuperscriptBox["cm", "3"], TraditionalForm]],
  FormatType->"TraditionalForm",ExpressionUUID->
  "def13d7b-d008-4ca8-bb81-c81104e76e25"],
 "), which are significantly less dense than the most commonly used rotor \
material, zirconia (5.68  g/",
 Cell[BoxData[
  FormBox[
   SuperscriptBox["cm", "3"], TraditionalForm]],
  FormatType->"TraditionalForm",ExpressionUUID->
  "51d6f447-62f3-48f4-a942-03ab6cc07f8a"],
 "). Biological samples will have densities on the order of 1-2  g/",
 Cell[BoxData[
  FormBox[
   SuperscriptBox["cm", "3"], TraditionalForm]],
  FormatType->"TraditionalForm",ExpressionUUID->
  "78087091-7b59-4b34-a050-5fbfeca2e8a2"],
 ", meaning that for most biological solid state NMR applications, the caps \
and sample will be of similar density and both will be less than the density \
of the rotor. Few NMR samples are much more dense than zirconia, but there \
are some materials like some heavy metal halide salts or ceramics which may \
be comparable or greater in density than zirconia. We could also potentially \
choose different rotor materials with lower density (nylon, alumina, silicon \
nitride), which while attractive to reduce the overall mass of the rotor, \
could also potentially be problematic for spinning stability.  With our \
model, we can examine what will happen to the moments of inertia for the \
packed rotor in these cases."
}], "Text",
 CellChangeTimes->{{3.797253141109421*^9, 3.7972531447981215`*^9}, {
  3.7972532663601074`*^9, 3.7972532967936296`*^9}, {3.7972533940215516`*^9, 
  3.7972534112529945`*^9}, {3.7972536223887625`*^9, 3.7972537421929646`*^9}, {
  3.7972537893958473`*^9, 3.797253899115099*^9}, {3.7972539746465096`*^9, 
  3.797254125421692*^9}, {3.797254205778412*^9, 3.7972544087681646`*^9}, {
  3.7972544882881765`*^9, 3.797254568970129*^9}, {3.7972559720110426`*^9, 
  3.7972563194743247`*^9}, {3.7972563560509915`*^9, 3.797256397034006*^9}, {
  3.7972571077772727`*^9, 
  3.7972571481435385`*^9}},ExpressionUUID->"22945d13-d0c3-4047-be21-\
956a78dc3416"]
}, Open  ]],

Cell[CellGroupData[{

Cell["Inertia tensor for a spherical ring", "Subsection",
 CellChangeTimes->{{3.7829009064737463`*^9, 
  3.782900932378154*^9}},ExpressionUUID->"3f68fdcc-aa25-444a-9917-\
03fac029b24a"],

Cell[BoxData[{
 RowBox[{
  RowBox[{
   RowBox[{"Lsr", "[", 
    RowBox[{"R_", ",", "r_"}], "]"}], "=", 
   RowBox[{"2", "*", 
    RowBox[{"Sqrt", "[", 
     RowBox[{
      SuperscriptBox["R", "2"], "-", 
      SuperscriptBox["r", "2"]}], "]"}]}]}], ";"}], "\[IndentingNewLine]", 
 RowBox[{
  RowBox[{
   RowBox[{"Vsr", "[", 
    RowBox[{"R_", ",", "r_"}], "]"}], "=", 
   RowBox[{
    RowBox[{"(", 
     RowBox[{"4", "/", "3"}], ")"}], "Pi", 
    SuperscriptBox[
     RowBox[{"(", 
      RowBox[{
       SuperscriptBox["R", "2"], "-", 
       SuperscriptBox["r", "2"]}], ")"}], 
     RowBox[{"3", "/", "2"}]]}]}], ";"}], "\[IndentingNewLine]", 
 RowBox[{
  RowBox[{
   RowBox[{
    RowBox[{"Msr", "[", 
     RowBox[{"R_", ",", "r_", ",", "\[Rho]_"}], "]"}], "=", 
    RowBox[{"\[Rho]", "*", 
     RowBox[{"Vsr", "[", 
      RowBox[{"R", ",", "r"}], "]"}]}]}], ";"}], 
  "\[IndentingNewLine]"}], "\[IndentingNewLine]", 
 RowBox[{
  RowBox[{
   RowBox[{"Isr", "=", 
    RowBox[{"(", GridBox[{
       {
        RowBox[{
         RowBox[{
          RowBox[{"(", 
           RowBox[{"2", "/", "5"}], ")"}], "*", 
          RowBox[{"Msr", "[", 
           RowBox[{"R", ",", "r", ",", "\[Rho]"}], "]"}], "*", 
          SuperscriptBox["R", "2"]}], "+", 
         RowBox[{
          RowBox[{"(", 
           RowBox[{"1", "/", "10"}], ")"}], "*", 
          RowBox[{"Msr", "[", 
           RowBox[{"R", ",", "r", ",", "\[Rho]"}], "]"}], "*", 
          SuperscriptBox["r", "2"]}]}], "0", "0"},
       {"0", 
        RowBox[{
         RowBox[{
          RowBox[{"(", 
           RowBox[{"2", "/", "5"}], ")"}], "*", 
          RowBox[{"Msr", "[", 
           RowBox[{"R", ",", "r", ",", "\[Rho]"}], "]"}], "*", 
          SuperscriptBox["R", "2"]}], "+", 
         RowBox[{
          RowBox[{"(", 
           RowBox[{"1", "/", "10"}], ")"}], "*", 
          RowBox[{"Msr", "[", 
           RowBox[{"R", ",", "r", ",", "\[Rho]"}], "]"}], "*", 
          SuperscriptBox["r", "2"]}]}], "0"},
       {"0", "0", 
        RowBox[{
         RowBox[{
          RowBox[{"(", 
           RowBox[{"2", "/", "5"}], ")"}], "*", 
          RowBox[{"Msr", "[", 
           RowBox[{"R", ",", "r", ",", "\[Rho]"}], "]"}], "*", 
          SuperscriptBox["R", "2"]}], "+", 
         RowBox[{
          RowBox[{"(", 
           RowBox[{"3", "/", "5"}], ")"}], "*", 
          RowBox[{"Msr", "[", 
           RowBox[{"R", ",", "r", ",", "\[Rho]"}], "]"}], "*", 
          SuperscriptBox["r", "2"]}]}]}
      }], ")"}]}], ";"}], "\[IndentingNewLine]"}], "\[IndentingNewLine]", 
 RowBox[{
  RowBox[{
   RowBox[{"Isrx", "[", 
    RowBox[{"R_", ",", "r_", ",", "\[Rho]_"}], "]"}], "=", 
   RowBox[{"Isr", "[", 
    RowBox[{"[", 
     RowBox[{"1", ",", "1"}], "]"}], "]"}]}], ";"}], "\[IndentingNewLine]", 
 RowBox[{
  RowBox[{
   RowBox[{"Isry", "[", 
    RowBox[{"R_", ",", "r_", ",", "\[Rho]_"}], "]"}], "=", 
   RowBox[{"Isr", "[", 
    RowBox[{"[", 
     RowBox[{"2", ",", "2"}], "]"}], "]"}]}], ";"}], "\[IndentingNewLine]", 
 RowBox[{
  RowBox[{
   RowBox[{"Isrz", "[", 
    RowBox[{"R_", ",", "r_", ",", "\[Rho]_"}], "]"}], "=", 
   RowBox[{"Isr", "[", 
    RowBox[{"[", 
     RowBox[{"3", ",", "3"}], "]"}], "]"}]}], ";"}]}], "Input",
 CellChangeTimes->{{3.782657872893506*^9, 3.7826580590420685`*^9}, {
   3.7826581666410046`*^9, 3.782658232844756*^9}, {3.7826582906680307`*^9, 
   3.7826582940751553`*^9}, 3.782659497460729*^9, {3.7826604198188596`*^9, 
   3.7826604199884057`*^9}, {3.782901271306945*^9, 3.7829012725456305`*^9}, {
   3.782901573041455*^9, 3.7829015799227366`*^9}, {3.7838429921955767`*^9, 
   3.783842995139259*^9}, {3.7972405199665074`*^9, 3.7972405207672424`*^9}, {
   3.797241536417994*^9, 3.7972415377582617`*^9}, {3.7972419028033156`*^9, 
   3.7972419120180326`*^9}, {3.7972427556313734`*^9, 3.797242758022917*^9}},
 CellLabel->"In[30]:=",ExpressionUUID->"9468e22e-21ca-4965-a49b-e9031faa8770"]
}, Open  ]],

Cell[CellGroupData[{

Cell["Inertia tensor for a cylindrical shell/ cylinder (r = 0)", "Subsection",
 CellChangeTimes->{{3.7829009064737463`*^9, 
  3.7829009641079907`*^9}},ExpressionUUID->"8990c8bb-40c6-4e61-9c17-\
1d8ce17f9176"],

Cell[BoxData[{
 RowBox[{
  RowBox[{
   RowBox[{"Vcs", "[", 
    RowBox[{"R_", ",", "r_", ",", "h_"}], "]"}], "=", 
   RowBox[{"Pi", 
    RowBox[{"(", 
     RowBox[{
      SuperscriptBox["R", "2"], "-", 
      SuperscriptBox["r", "2"]}], ")"}], "h"}]}], 
  ";"}], "\[IndentingNewLine]", 
 RowBox[{
  RowBox[{
   RowBox[{
    RowBox[{"Mcs", "[", 
     RowBox[{"R_", ",", "r_", ",", "h_", ",", "\[Rho]_"}], "]"}], "=", 
    RowBox[{"\[Rho]", "*", 
     RowBox[{"Vcs", "[", 
      RowBox[{"R", ",", "r", ",", "h"}], "]"}]}]}], ";"}], 
  "\[IndentingNewLine]"}], "\[IndentingNewLine]", 
 RowBox[{
  RowBox[{
   RowBox[{"Ics", "=", 
    RowBox[{"(", GridBox[{
       {
        RowBox[{
         RowBox[{"(", 
          RowBox[{"1", "/", "12"}], ")"}], 
         RowBox[{"Mcs", "[", 
          RowBox[{"R", ",", "r", ",", "h", ",", "\[Rho]"}], "]"}], "*", 
         RowBox[{"(", 
          RowBox[{
           RowBox[{"3", 
            RowBox[{"(", 
             RowBox[{
              SuperscriptBox["R", "2"], "+", 
              SuperscriptBox["r", "2"]}], ")"}]}], "+", 
           SuperscriptBox["h", "2"]}], ")"}]}], "0", "0"},
       {"0", 
        RowBox[{
         RowBox[{"(", 
          RowBox[{"1", "/", "12"}], ")"}], 
         RowBox[{"Mcs", "[", 
          RowBox[{"R", ",", "r", ",", "h", ",", "\[Rho]"}], "]"}], "*", 
         RowBox[{"(", 
          RowBox[{
           RowBox[{"3", 
            RowBox[{"(", 
             RowBox[{
              SuperscriptBox["R", "2"], "+", 
              SuperscriptBox["r", "2"]}], ")"}]}], "+", 
           SuperscriptBox["h", "2"]}], ")"}]}], "0"},
       {"0", "0", 
        RowBox[{
         RowBox[{"(", 
          RowBox[{"1", "/", "2"}], ")"}], 
         RowBox[{"Mcs", "[", 
          RowBox[{"R", ",", "r", ",", "h", ",", "\[Rho]"}], "]"}], "*", 
         RowBox[{"(", 
          RowBox[{
           SuperscriptBox["R", "2"], "+", 
           SuperscriptBox["r", "2"]}], ")"}]}]}
      }], ")"}]}], ";"}], "\[IndentingNewLine]"}], "\[IndentingNewLine]", 
 RowBox[{
  RowBox[{
   RowBox[{"Icsx", "[", 
    RowBox[{"R_", ",", "r_", ",", "h_", ",", "\[Rho]_"}], "]"}], "=", 
   RowBox[{"Ics", "[", 
    RowBox[{"[", 
     RowBox[{"1", ",", "1"}], "]"}], "]"}]}], ";"}], "\[IndentingNewLine]", 
 RowBox[{
  RowBox[{
   RowBox[{"Icsy", "[", 
    RowBox[{"R_", ",", "r_", ",", "h_", ",", "\[Rho]_"}], "]"}], "=", 
   RowBox[{"Ics", "[", 
    RowBox[{"[", 
     RowBox[{"2", ",", "2"}], "]"}], "]"}]}], ";"}], "\[IndentingNewLine]", 
 RowBox[{
  RowBox[{
   RowBox[{"Icsz", "[", 
    RowBox[{"R_", ",", "r_", ",", "h_", ",", "\[Rho]_"}], "]"}], "=", 
   RowBox[{"Ics", "[", 
    RowBox[{"[", 
     RowBox[{"3", ",", "3"}], "]"}], "]"}]}], ";"}]}], "Input",
 CellChangeTimes->{{3.782658497677035*^9, 3.782658505848359*^9}, {
   3.7826585880336437`*^9, 3.7826586063341665`*^9}, {3.7826586629172115`*^9, 
   3.782658676881372*^9}, {3.7826587070418396`*^9, 3.7826587767576537`*^9}, {
   3.782658850160611*^9, 3.7826588519785376`*^9}, {3.782658964408511*^9, 
   3.782658977161873*^9}, {3.782659162706788*^9, 3.782659188285419*^9}, {
   3.782660381635953*^9, 3.7826603833918333`*^9}, {3.782660589315699*^9, 
   3.7826607753157454`*^9}, {3.782660911524455*^9, 3.7826609234754376`*^9}, {
   3.782662249244236*^9, 3.782662255470896*^9}, {3.7826647230057917`*^9, 
   3.782664724412993*^9}, {3.782901284080654*^9, 3.7829012860499525`*^9}, {
   3.782901690234393*^9, 3.782901708770504*^9}, 3.7829024289292417`*^9, 
   3.782907223977792*^9, {3.797240561176066*^9, 3.7972405624702234`*^9}, {
   3.797241539559224*^9, 3.7972415405195856`*^9}, {3.7972419133626647`*^9, 
   3.7972419158573856`*^9}, {3.797242676302587*^9, 3.797242705630993*^9}},
 CellLabel->"In[37]:=",ExpressionUUID->"2be001d0-be69-41ee-9ab6-f46d68c44055"]
}, Open  ]],

Cell[CellGroupData[{

Cell["Inertia tensor for the caps", "Subsection",
 CellChangeTimes->{{3.7829009064737463`*^9, 
  3.7829009866574783`*^9}},ExpressionUUID->"b5638c50-54d9-4423-b074-\
856beec950f8"],

Cell[BoxData[{
 RowBox[{
  RowBox[{
   RowBox[{"Msph", "[", 
    RowBox[{"R_", ",", "\[Rho]_"}], "]"}], "=", 
   RowBox[{"\[Rho]", "*", 
    RowBox[{"Vsr", "[", 
     RowBox[{"R", ",", "0"}], "]"}]}]}], ";"}], "\[IndentingNewLine]", 
 RowBox[{
  RowBox[{
   RowBox[{"Isph", "[", 
    RowBox[{"R_", ",", "\[Rho]_"}], "]"}], "=", 
   RowBox[{
    RowBox[{"(", 
     RowBox[{"2", "/", "5"}], ")"}], "*", 
    RowBox[{"Msph", "[", 
     RowBox[{"R", ",", "\[Rho]"}], "]"}], "*", 
    SuperscriptBox["R", "2"]}]}], ";"}], "\[IndentingNewLine]", 
 RowBox[{
  RowBox[{
   RowBox[{"Icaps", "=", 
    RowBox[{"(", GridBox[{
       {
        RowBox[{
         RowBox[{"Isph", "[", 
          RowBox[{"R", ",", "\[Rho]"}], "]"}], "-", 
         RowBox[{"(", 
          RowBox[{
           RowBox[{"Isrx", "[", 
            RowBox[{"R", ",", "r", ",", "\[Rho]"}], "]"}], "+", 
           RowBox[{"Icsx", "[", 
            RowBox[{"r", ",", "0", ",", 
             RowBox[{"Lsr", "[", 
              RowBox[{"R", ",", "r"}], "]"}], ",", "\[Rho]"}], "]"}]}], 
          ")"}]}], "0", "0"},
       {"0", 
        RowBox[{
         RowBox[{"Isph", "[", 
          RowBox[{"R", ",", "\[Rho]"}], "]"}], "-", 
         RowBox[{"(", 
          RowBox[{
           RowBox[{"Isry", "[", 
            RowBox[{"R", ",", "r", ",", "\[Rho]"}], "]"}], "+", 
           RowBox[{"Icsy", "[", 
            RowBox[{"r", ",", "0", ",", 
             RowBox[{"Lsr", "[", 
              RowBox[{"R", ",", "r"}], "]"}], ",", "\[Rho]"}], "]"}]}], 
          ")"}]}], "0"},
       {"0", "0", 
        RowBox[{
         RowBox[{"Isph", "[", 
          RowBox[{"R", ",", "\[Rho]"}], "]"}], "-", 
         RowBox[{"(", 
          RowBox[{
           RowBox[{"Isrz", "[", 
            RowBox[{"R", ",", "r", ",", "\[Rho]"}], "]"}], "+", 
           RowBox[{"Icsz", "[", 
            RowBox[{"r", ",", "0", ",", 
             RowBox[{"Lsr", "[", 
              RowBox[{"R", ",", "r"}], "]"}], ",", "\[Rho]"}], "]"}]}], 
          ")"}]}]}
      }], ")"}]}], ";"}], "\[IndentingNewLine]"}], "\[IndentingNewLine]", 
 RowBox[{
  RowBox[{
   RowBox[{"Icapsx", "[", 
    RowBox[{"R_", ",", "r_", ",", "\[Rho]_"}], "]"}], "=", 
   RowBox[{"Icaps", "[", 
    RowBox[{"[", 
     RowBox[{"1", ",", "1"}], "]"}], "]"}]}], ";"}], "\[IndentingNewLine]", 
 RowBox[{
  RowBox[{
   RowBox[{"Icapsy", "[", 
    RowBox[{"R_", ",", "r_", ",", "\[Rho]_"}], "]"}], "=", 
   RowBox[{"Icaps", "[", 
    RowBox[{"[", 
     RowBox[{"2", ",", "2"}], "]"}], "]"}]}], ";"}], "\[IndentingNewLine]", 
 RowBox[{
  RowBox[{
   RowBox[{"Icapsz", "[", 
    RowBox[{"R_", ",", "r_", ",", "\[Rho]_"}], "]"}], "=", 
   RowBox[{"Icaps", "[", 
    RowBox[{"[", 
     RowBox[{"3", ",", "3"}], "]"}], "]"}]}], ";"}]}], "Input",
 CellChangeTimes->{{3.7829008533167634`*^9, 3.7829008674380684`*^9}, {
   3.7829010537125516`*^9, 3.782901260689796*^9}, {3.7829015302219667`*^9, 
   3.782901543002123*^9}, {3.782901784113134*^9, 3.7829018794271297`*^9}, {
   3.782901913978078*^9, 3.7829019375608454`*^9}, 3.782902407953043*^9, 
   3.782902502386117*^9, {3.7854919643165693`*^9, 3.7854919696961813`*^9}, 
   3.785492001360461*^9, {3.78549239976647*^9, 3.785492451027051*^9}, {
   3.785493122706809*^9, 3.785493134147241*^9}, {3.797240573263157*^9, 
   3.7972405743817444`*^9}, {3.7972415429366198`*^9, 
   3.7972415440774813`*^9}, {3.797241918331396*^9, 3.7972419231286297`*^9}, 
   3.797242621133542*^9, {3.797848696518262*^9, 3.797848698204996*^9}},
 CellLabel->"In[43]:=",ExpressionUUID->"eace5e0d-8cad-4f81-ab29-06b8b9be3698"]
}, Open  ]],

Cell[CellGroupData[{

Cell[TextData[{
 "Inertia tensor for a packed rotor, where the density of the rotor is ",
 Cell[BoxData[
  SubscriptBox["\[Rho]", "1"]],ExpressionUUID->
  "bcc4f179-77ea-4202-a46b-180e73c37b7f"],
 ", density of the cylindrical sample space is ",
 Cell[BoxData[
  SubscriptBox["\[Rho]", "2"]],ExpressionUUID->
  "ee787e17-a612-4700-97b0-d3c1d3a671b2"],
 ", and density of the caps is ",
 Cell[BoxData[
  SubscriptBox["\[Rho]", "3"]],ExpressionUUID->
  "2278ae6e-e7fa-4e93-9809-db5f1b24ae1e"],
 ":"
}], "Subsection",
 CellChangeTimes->{{3.7829009064737463`*^9, 3.7829009866574783`*^9}, {
   3.7829020577839108`*^9, 3.7829020638327293`*^9}, {3.7829021477240095`*^9, 
   3.7829021794839845`*^9}, {3.7972419236789017`*^9, 3.7972419248167105`*^9}, 
   3.797242041067007*^9, {3.7972421209732265`*^9, 3.797242135476482*^9}, {
   3.7978492964657235`*^9, 3.797849296466751*^9}, {3.797849331960708*^9, 
   3.7978493464413786`*^9}, {3.7978494182092333`*^9, 
   3.797849464232661*^9}},ExpressionUUID->"2b0853c1-91b5-4d82-9c2b-\
e01f69b0ee8a"],

Cell[BoxData[{
 RowBox[{
  RowBox[{
   RowBox[{"Ipr", "=", 
    RowBox[{"(", GridBox[{
       {
        RowBox[{
         RowBox[{"Isrx", "[", 
          RowBox[{"R", ",", "r", ",", "\[Rho]1"}], "]"}], "+", 
         RowBox[{"Icsx", "[", 
          RowBox[{"r", ",", "0", ",", 
           RowBox[{"Lsr", "[", 
            RowBox[{"R", ",", "r"}], "]"}], ",", "\[Rho]2"}], "]"}], "+", 
         RowBox[{"Icapsx", "[", 
          RowBox[{"R", ",", "r", ",", "\[Rho]3"}], "]"}]}], "0", "0"},
       {"0", 
        RowBox[{
         RowBox[{"Isry", "[", 
          RowBox[{"R", ",", "r", ",", "\[Rho]1"}], "]"}], "+", 
         RowBox[{"Icsy", "[", 
          RowBox[{"r", ",", "0", ",", 
           RowBox[{"Lsr", "[", 
            RowBox[{"R", ",", "r"}], "]"}], ",", "\[Rho]2"}], "]"}], "+", 
         RowBox[{"Icapsy", "[", 
          RowBox[{"R", ",", "r", ",", "\[Rho]3"}], "]"}]}], "0"},
       {"0", "0", 
        RowBox[{
         RowBox[{"Isrz", "[", 
          RowBox[{"R", ",", "r", ",", "\[Rho]1"}], "]"}], "+", 
         RowBox[{"Icsz", "[", 
          RowBox[{"r", ",", "0", ",", 
           RowBox[{"Lsr", "[", 
            RowBox[{"R", ",", "r"}], "]"}], ",", "\[Rho]2"}], "]"}], "+", 
         RowBox[{"Icapsz", "[", 
          RowBox[{"R", ",", "r", ",", "\[Rho]3"}], "]"}]}]}
      }], ")"}]}], ";"}], "\[IndentingNewLine]"}], "\[IndentingNewLine]", 
 RowBox[{
  RowBox[{
   RowBox[{"Iprx", "[", 
    RowBox[{
    "R_", ",", "r_", ",", "\[Rho]1_", ",", "\[Rho]2_", ",", "\[Rho]3_"}], 
    "]"}], "=", 
   RowBox[{"Ipr", "[", 
    RowBox[{"[", 
     RowBox[{"1", ",", "1"}], "]"}], "]"}]}], ";"}], "\[IndentingNewLine]", 
 RowBox[{
  RowBox[{
   RowBox[{"Ipry", "[", 
    RowBox[{
    "R_", ",", "r_", ",", "\[Rho]1_", ",", "\[Rho]2_", ",", "\[Rho]3_"}], 
    "]"}], "=", 
   RowBox[{"Ipr", "[", 
    RowBox[{"[", 
     RowBox[{"2", ",", "2"}], "]"}], "]"}]}], ";"}], "\[IndentingNewLine]", 
 RowBox[{
  RowBox[{
   RowBox[{"Iprz", "[", 
    RowBox[{
    "R_", ",", "r_", ",", "\[Rho]1_", ",", "\[Rho]2_", ",", "\[Rho]3_"}], 
    "]"}], "=", 
   RowBox[{"Ipr", "[", 
    RowBox[{"[", 
     RowBox[{"3", ",", "3"}], "]"}], "]"}]}], ";"}]}], "Input",
 CellChangeTimes->{{3.7829019547852807`*^9, 3.782902041441143*^9}, {
   3.7829021864982996`*^9, 3.7829022167688303`*^9}, 3.782902289554351*^9, {
   3.7829023592994547`*^9, 3.78290239773055*^9}, {3.7829025152878666`*^9, 
   3.782902518420832*^9}, 3.783842913013771*^9, 3.783843057035802*^9, {
   3.7854920484566073`*^9, 3.7854920894883404`*^9}, {3.7972405820899477`*^9, 
   3.7972405849016314`*^9}, {3.797241590553952*^9, 3.79724159172191*^9}, {
   3.7972419263155603`*^9, 3.797241930232873*^9}, {3.797242042017905*^9, 
   3.7972420431852293`*^9}, {3.797242121675744*^9, 3.797242136721038*^9}, 
   3.7972426446417985`*^9, {3.7978490011808414`*^9, 3.7978491107668743`*^9}, {
   3.797849293577839*^9, 3.7978493120085163`*^9}, {3.7978493468723993`*^9, 
   3.797849350168127*^9}},
 CellLabel->"In[49]:=",ExpressionUUID->"0fbf8f42-277a-4ac1-82e6-064c60bac0c7"]
}, Open  ]]
}, Open  ]],

Cell[CellGroupData[{

Cell["Plot", "Section",
 CellChangeTimes->{{3.7972526598058357`*^9, 
  3.797252667518709*^9}},ExpressionUUID->"f69db721-4ef3-41f2-bca5-\
cbb61d7fe0bb"],

Cell[CellGroupData[{

Cell["Plot initialization", "Subsection",
 CellChangeTimes->{{3.782713275541582*^9, 3.782713284199211*^9}, 
   3.7827142153506794`*^9},ExpressionUUID->"35123f77-4a75-4bee-9e99-\
b4d85d5845a7"],

Cell[BoxData[{
 RowBox[{
  RowBox[{"majortick", "=", "0.02"}], ";"}], "\[IndentingNewLine]", 
 RowBox[{
  RowBox[{"minortick", "=", "0.01"}], ";"}], "\[IndentingNewLine]", 
 RowBox[{
  RowBox[{"xticks1", "=", 
   RowBox[{"{", 
    RowBox[{
     RowBox[{"{", 
      RowBox[{"0", ",", "0", ",", 
       RowBox[{"{", 
        RowBox[{"0", ",", "minortick"}], "}"}]}], "}"}], ",", 
     RowBox[{"{", 
      RowBox[{"1", ",", "1", ",", 
       RowBox[{"{", 
        RowBox[{"0", ",", "minortick"}], "}"}]}], "}"}]}], "}"}]}], 
  ";"}], "\[IndentingNewLine]", 
 RowBox[{
  RowBox[{"yticks1", "=", 
   RowBox[{"{", 
    RowBox[{
     RowBox[{"{", 
      RowBox[{"0", ",", "\"\<\>\"", ",", 
       RowBox[{"{", 
        RowBox[{"0", ",", "majortick"}], "}"}]}], "}"}], ",", 
     RowBox[{"{", 
      RowBox[{
       RowBox[{"Isph", "[", 
        RowBox[{"1", ",", "1"}], "]"}], ",", 
       "\"\<\!\(\*SubscriptBox[\(I\), \(sph, x, y, z\)]\)@\[Rho]=1\>\"", ",", 
       RowBox[{"{", 
        RowBox[{"0", ",", "majortick"}], "}"}]}], "}"}]}], "}"}]}], 
  ";"}]}], "Input",
 CellChangeTimes->{{3.7827087874810505`*^9, 3.7827089621984243`*^9}, 
   3.7827090577379923`*^9, 3.7827091127202067`*^9, 3.782709147183637*^9, {
   3.7827102996706905`*^9, 3.7827103049455247`*^9}, {3.782710340579261*^9, 
   3.7827103675153837`*^9}, {3.782711733026105*^9, 3.782711755714649*^9}, 
   3.7827118050580697`*^9, {3.7827118500266027`*^9, 3.7827119855713844`*^9}, {
   3.7827120357183847`*^9, 3.7827121920906296`*^9}, {3.7827122374463687`*^9, 
   3.7827122737229404`*^9}, {3.782712407247539*^9, 3.782712426730115*^9}, {
   3.7827126191941843`*^9, 3.782712724455619*^9}, {3.782713230843871*^9, 
   3.782713265347684*^9}, {3.7827139932099953`*^9, 3.7827140402193427`*^9}, {
   3.7827142665216837`*^9, 3.782714272248104*^9}, {3.782714312272543*^9, 
   3.782714329034127*^9}, {3.7827147638593345`*^9, 3.7827148008889275`*^9}, {
   3.782723562503563*^9, 3.7827235638758926`*^9}, {3.782902587003292*^9, 
   3.7829026153226275`*^9}, 3.782902853109995*^9, {3.782907721026036*^9, 
   3.7829077447710223`*^9}, {3.7829084012525616`*^9, 
   3.7829084273082767`*^9}, {3.7829084575960197`*^9, 3.782908460328254*^9}, {
   3.782909323947548*^9, 3.7829093352239885`*^9}, {3.7829096948263693`*^9, 
   3.7829097026159964`*^9}, {3.782910620440208*^9, 3.7829106207424273`*^9}, {
   3.797243815392338*^9, 3.797243827054909*^9}, {3.797243896095728*^9, 
   3.7972439155591164`*^9}, {3.797251460097801*^9, 3.797251491510453*^9}, {
   3.797251558298437*^9, 3.7972515659447746`*^9}},
 CellLabel->"In[53]:=",ExpressionUUID->"c92f76b2-7b69-4146-ad3a-33b97e364267"]
}, Open  ]],

Cell[CellGroupData[{

Cell["Plot with sliders", "Subsection",
 CellChangeTimes->{{3.782713275541582*^9, 3.782713284199211*^9}, {
  3.78271414523033*^9, 3.78271417932843*^9}, {3.797252650995519*^9, 
  3.7972526539447727`*^9}},ExpressionUUID->"f0d4d7bf-e921-401a-81c4-\
1c923afaa629"],

Cell[CellGroupData[{

Cell[BoxData[
 RowBox[{"Manipulate", "[", "\[IndentingNewLine]", 
  RowBox[{
   RowBox[{"Plot", "[", 
    RowBox[{
     RowBox[{"{", 
      RowBox[{
       RowBox[{"Iprx", "[", 
        RowBox[{
        "1", ",", "r", ",", "\[Rho]1", ",", "\[Rho]2", ",", "\[Rho]3"}], 
        "]"}], ",", 
       RowBox[{"Iprz", "[", 
        RowBox[{
        "1", ",", "r", ",", "\[Rho]1", ",", "\[Rho]2", ",", "\[Rho]3"}], 
        "]"}]}], "}"}], ",", 
     RowBox[{"{", 
      RowBox[{"r", ",", "0", ",", "1"}], "}"}], ",", 
     RowBox[{"PlotRange", "\[Rule]", " ", 
      RowBox[{"{", 
       RowBox[{"0", ",", 
        RowBox[{
         RowBox[{"Isph", "[", 
          RowBox[{"1", ",", "1"}], "]"}], "*", "1.05"}]}], "}"}]}], ",", " ", 
     RowBox[{"PlotStyle", "\[Rule]", 
      RowBox[{"{", 
       RowBox[{"Red", ",", "Blue"}], "}"}]}], ",", "\[IndentingNewLine]", 
     RowBox[{"Frame", "\[Rule]", " ", "True"}], ",", 
     RowBox[{"FrameTicks", "\[Rule]", " ", 
      RowBox[{"{", 
       RowBox[{
        RowBox[{"{", 
         RowBox[{"yticks1", ",", " ", "False"}], "}"}], ",", 
        RowBox[{"{", 
         RowBox[{"True", ",", "False"}], "}"}]}], "}"}]}], ",", 
     RowBox[{"FrameLabel", "\[Rule]", 
      RowBox[{"{", 
       RowBox[{
       "\"\<Normalized inner radius, r/R\>\"", ",", 
        "\"\<Moment of inertia\>\""}], "}"}]}]}], "]"}], ",", 
   "\[IndentingNewLine]", 
   RowBox[{"{", 
    RowBox[{"\[Rho]1", ",", "0", ",", "1"}], "}"}], ",", 
   RowBox[{"{", 
    RowBox[{"\[Rho]2", ",", "0", ",", "1"}], "}"}], ",", 
   RowBox[{"{", 
    RowBox[{"\[Rho]3", ",", "0", ",", "1"}], "}"}]}], "]"}]], "Input",
 CellChangeTimes->{{3.797257797841551*^9, 3.797257799589916*^9}, {
  3.797848835154893*^9, 3.797848836886161*^9}, {3.797848955110283*^9, 
  3.7978489666054835`*^9}, {3.797849225728113*^9, 3.7978492268286805`*^9}, {
  3.7978492771230707`*^9, 3.797849282522211*^9}, {3.7978493128403273`*^9, 
  3.7978493156488714`*^9}, {3.797849352048233*^9, 3.797849353608115*^9}},
 CellLabel->"In[58]:=",ExpressionUUID->"83c8d4ea-d26f-4e6e-803c-daa4115a6d3f"],

Cell[BoxData[
 TagBox[
  StyleBox[
   DynamicModuleBox[{$CellContext`\[Rho]1$$ = 1., $CellContext`\[Rho]2$$ = 
    0.184, $CellContext`\[Rho]3$$ = 0.11, Typeset`show$$ = True, 
    Typeset`bookmarkList$$ = {}, Typeset`bookmarkMode$$ = "Menu", 
    Typeset`animator$$, Typeset`animvar$$ = 1, Typeset`name$$ = 
    "\"untitled\"", Typeset`specs$$ = {{
      Hold[$CellContext`\[Rho]1$$], 0, 1}, {
      Hold[$CellContext`\[Rho]2$$], 0, 1}, {
      Hold[$CellContext`\[Rho]3$$], 0, 1}}, Typeset`size$$ = {
    360., {96., 101.}}, Typeset`update$$ = 0, Typeset`initDone$$, 
    Typeset`skipInitDone$$ = True, $CellContext`\[Rho]1$8788$$ = 
    0, $CellContext`\[Rho]2$8789$$ = 0, $CellContext`\[Rho]3$8790$$ = 0}, 
    DynamicBox[Manipulate`ManipulateBoxes[
     1, StandardForm, 
      "Variables" :> {$CellContext`\[Rho]1$$ = 0, $CellContext`\[Rho]2$$ = 
        0, $CellContext`\[Rho]3$$ = 0}, "ControllerVariables" :> {
        Hold[$CellContext`\[Rho]1$$, $CellContext`\[Rho]1$8788$$, 0], 
        Hold[$CellContext`\[Rho]2$$, $CellContext`\[Rho]2$8789$$, 0], 
        Hold[$CellContext`\[Rho]3$$, $CellContext`\[Rho]3$8790$$, 0]}, 
      "OtherVariables" :> {
       Typeset`show$$, Typeset`bookmarkList$$, Typeset`bookmarkMode$$, 
        Typeset`animator$$, Typeset`animvar$$, Typeset`name$$, 
        Typeset`specs$$, Typeset`size$$, Typeset`update$$, Typeset`initDone$$,
         Typeset`skipInitDone$$}, "Body" :> Plot[{
         $CellContext`Iprx[
         1, $CellContext`r, $CellContext`\[Rho]1$$, $CellContext`\[Rho]2$$, \
$CellContext`\[Rho]3$$], 
         $CellContext`Iprz[
         1, $CellContext`r, $CellContext`\[Rho]1$$, $CellContext`\[Rho]2$$, \
$CellContext`\[Rho]3$$]}, {$CellContext`r, 0, 1}, 
        PlotRange -> {0, $CellContext`Isph[1, 1] 1.05}, 
        PlotStyle -> {Red, Blue}, Frame -> True, 
        FrameTicks -> {{$CellContext`yticks1, False}, {True, False}}, 
        FrameLabel -> {"Normalized inner radius, r/R", "Moment of inertia"}], 
      "Specifications" :> {{$CellContext`\[Rho]1$$, 0, 
         1}, {$CellContext`\[Rho]2$$, 0, 1}, {$CellContext`\[Rho]3$$, 0, 1}}, 
      "Options" :> {}, "DefaultOptions" :> {}],
     ImageSizeCache->{411., {171., 177.}},
     SingleEvaluation->True],
    Deinitialization:>None,
    DynamicModuleValues:>{},
    SynchronousInitialization->True,
    UndoTrackedVariables:>{Typeset`show$$, Typeset`bookmarkMode$$},
    UnsavedVariables:>{Typeset`initDone$$},
    UntrackedVariables:>{Typeset`size$$}], "Manipulate",
   Deployed->True,
   StripOnInput->False],
  Manipulate`InterpretManipulate[1]]], "Output",
 CellChangeTimes->{3.7978492145354424`*^9, 3.797849380094308*^9},
 CellLabel->"Out[58]=",ExpressionUUID->"b5732cb9-1c86-4011-9a45-4ee6f3153406"]
}, Open  ]],

Cell[TextData[{
 "In cases where ",
 Cell[BoxData[
  FormBox[
   SubscriptBox["I", "z"], TraditionalForm]],ExpressionUUID->
  "78fa3655-863c-4478-96d5-4ef6e604c928"],
 " (blue) > ",
 Cell[BoxData[
  FormBox[
   SubscriptBox["I", 
    RowBox[{"x", ",", "y"}]], TraditionalForm]],ExpressionUUID->
  "9c067301-5186-4158-8abc-d5194c1feab2"],
 " (red), we expect that the rotor should spin stably along its axis of \
symmetry. As you adjust the sliders, notice the wide range of density cases \
where this condition is satisfied. The most noticeable case where this \
condition is satisfied is when  ",
 Cell[BoxData[
  SubscriptBox["\[Rho]", "1"]],ExpressionUUID->
  "8c54b145-3191-4471-8ba1-00f098b9465a"],
 Cell[BoxData[
  RowBox[{">", 
   SubscriptBox["\[Rho]", "2"], "\[GreaterEqual]", " ", 
   SubscriptBox["\[Rho]", "3"]}]],ExpressionUUID->
  "7fbb2fa1-df69-407d-8a01-67194bd92b84"],
 ". Even when  ",
 Cell[BoxData[
  SubscriptBox["\[Rho]", "1"]],ExpressionUUID->
  "13e8a8fc-14bb-4891-a4a0-9fc0e38d5c5f"],
 Cell[BoxData[
  RowBox[{">", 
   SubscriptBox["\[Rho]", "2"], "<", " ", 
   SubscriptBox["\[Rho]", "3"]}]],ExpressionUUID->
  "a5842e59-72e8-404d-b0cf-0ec3507462c6"],
 ", only at large inner radius values do we see an inversion of the values of \
the moments. Generally, when ",
 Cell[BoxData[
  SubscriptBox["\[Rho]", "1"]],ExpressionUUID->
  "e5a9b7d9-1c9f-41ff-839f-b539de9f6061"],
 " is lower than ",
 Cell[BoxData[
  SubscriptBox["\[Rho]", "2"]],ExpressionUUID->
  "3ed2301f-7eb5-4e35-9e03-70262c687d54"],
 " or ",
 Cell[BoxData[
  SubscriptBox["\[Rho]", "3"]],ExpressionUUID->
  "f4ab0e92-2b4b-4532-8a92-df66aa4827e1"],
 ", we see inversion over a wide range of inner radius values. However, \
interestingly, when  ",
 Cell[BoxData[
  SubscriptBox["\[Rho]", "2"]],ExpressionUUID->
  "71350844-b607-4d6d-b19f-47dba1b7a0cc"],
 Cell[BoxData[
  RowBox[{">", 
   SubscriptBox["\[Rho]", "1"], "\[LessEqual]", " ", 
   SubscriptBox["\[Rho]", "3"]}]],ExpressionUUID->
  "ce3dba36-0353-4083-8338-1b247144aed5"],
 ", the stable spinning condition is met at large inner radius values, \
suggesting that it is possible to spin high density samples as long as the \
inner diameter of the rotor is wide. This makes the mass distribution \
disk-like, and this makes sense that it would spin stably,  as we are \
intuitively familiar with disks spinning stably about their \
\[OpenCurlyDoubleQuote]wheel axle\[CloseCurlyDoubleQuote] axis. "
}], "Text",
 CellChangeTimes->{{3.7972564296245584`*^9, 3.7972565463258314`*^9}, {
  3.797256586612582*^9, 3.797256736375124*^9}, {3.797256775622553*^9, 
  3.797256831634878*^9}, {3.7972570249168873`*^9, 3.79725704676591*^9}, {
  3.797257163570237*^9, 3.7972575196216717`*^9}, {3.797258269347538*^9, 
  3.7972582950207834`*^9}, {3.7978492825351763`*^9, 3.79784928254515*^9}, {
  3.797849332433443*^9, 3.797849356698071*^9}, {3.797849405931679*^9, 
  3.797849477337522*^9}},ExpressionUUID->"3e4cffaa-e372-417b-849f-\
fb8351ca6dd8"]
}, Open  ]]
}, Open  ]]
}, Open  ]]
},
WindowSize->{1396, 713},
WindowMargins->{{-5, Automatic}, {Automatic, 23}},
FrontEndVersion->"12.0 for Microsoft Windows (64-bit) (April 8, 2019)",
StyleDefinitions->"Default.nb"
]
(* End of Notebook Content *)

(* Internal cache information *)
(*CellTagsOutline
CellTagsIndex->{}
*)
(*CellTagsIndex
CellTagsIndex->{}
*)
(*NotebookFileOutline
Notebook[{
Cell[CellGroupData[{
Cell[580, 22, 509, 9, 156, "Title",ExpressionUUID->"4a2230aa-b4c7-4c15-8038-15c59fab7366"],
Cell[1092, 33, 318, 7, 53, "Subtitle",ExpressionUUID->"568fe438-37ec-469b-a14b-f586d99ba524"],
Cell[CellGroupData[{
Cell[1435, 44, 280, 4, 67, "Section",ExpressionUUID->"c15f87e3-c8ea-4c0f-8475-3fa80f80ba9a"],
Cell[CellGroupData[{
Cell[1740, 52, 226, 3, 53, "Subsection",ExpressionUUID->"fd2c4105-af8f-4bad-9d67-d57821330c9d"],
Cell[1969, 57, 44578, 736, 197, "Input",ExpressionUUID->"7e1479cb-0497-4a02-b628-a248df06a321"],
Cell[46550, 795, 3041, 56, 232, "Text",ExpressionUUID->"22945d13-d0c3-4047-be21-956a78dc3416"]
}, Open  ]],
Cell[CellGroupData[{
Cell[49628, 856, 185, 3, 53, "Subsection",ExpressionUUID->"3f68fdcc-aa25-444a-9917-03fac029b24a"],
Cell[49816, 861, 3892, 108, 236, "Input",ExpressionUUID->"9468e22e-21ca-4965-a49b-e9031faa8770"]
}, Open  ]],
Cell[CellGroupData[{
Cell[53745, 974, 208, 3, 53, "Subsection",ExpressionUUID->"8990c8bb-40c6-4e61-9c17-1d8ce17f9176"],
Cell[53956, 979, 3758, 97, 213, "Input",ExpressionUUID->"2be001d0-be69-41ee-9ab6-f46d68c44055"]
}, Open  ]],
Cell[CellGroupData[{
Cell[57751, 1081, 179, 3, 53, "Subsection",ExpressionUUID->"b5638c50-54d9-4423-b074-856beec950f8"],
Cell[57933, 1086, 3543, 93, 182, "Input",ExpressionUUID->"eace5e0d-8cad-4f81-ab29-06b8b9be3698"]
}, Open  ]],
Cell[CellGroupData[{
Cell[61513, 1184, 1029, 22, 53, "Subsection",ExpressionUUID->"2b0853c1-91b5-4d82-9c2b-e01f69b0ee8a"],
Cell[62545, 1208, 3018, 74, 163, "Input",ExpressionUUID->"0fbf8f42-277a-4ac1-82e6-064c60bac0c7"]
}, Open  ]]
}, Open  ]],
Cell[CellGroupData[{
Cell[65612, 1288, 151, 3, 67, "Section",ExpressionUUID->"f69db721-4ef3-41f2-bca5-cbb61d7fe0bb"],
Cell[CellGroupData[{
Cell[65788, 1295, 192, 3, 53, "Subsection",ExpressionUUID->"35123f77-4a75-4bee-9e99-b4d85d5845a7"],
Cell[65983, 1300, 2609, 54, 88, "Input",ExpressionUUID->"c92f76b2-7b69-4146-ad3a-33b97e364267"]
}, Open  ]],
Cell[CellGroupData[{
Cell[68629, 1359, 260, 4, 53, "Subsection",ExpressionUUID->"f0d4d7bf-e921-401a-81c4-1c923afaa629"],
Cell[CellGroupData[{
Cell[68914, 1367, 2065, 51, 86, "Input",ExpressionUUID->"83c8d4ea-d26f-4e6e-803c-daa4115a6d3f"],
Cell[70982, 1420, 2730, 51, 367, "Output",ExpressionUUID->"b5732cb9-1c86-4011-9a45-4ee6f3153406"]
}, Open  ]],
Cell[73727, 1474, 2972, 70, 124, "Text",ExpressionUUID->"3e4cffaa-e372-417b-849f-fb8351ca6dd8"]
}, Open  ]]
}, Open  ]]
}, Open  ]]
}
]
*)
